# Supplementary material for: Genealogical tracing of Olea europaea species and pedigree relationships of var. europaea using chloroplast and nuclear markers
Source: BMC Plant Biol. 2023 Sep 26;23:452. doi: 10.1186/s12870-023-04440-3 (PMC10521521; doi:10.1186/s12870-023-04440-3)
Supplement: Supplementary file 1 — Supplementary Material 1 [file 12870_2023_4440_MOESM1_ESM.xlsx]

## Sheet: Table S1
Supplementary Table S1. List of analyzed genotypes by chloroplast markers. The type of material, sample name, country, sample/DNA provenience and chlorotype were reported for: cultivated varieties, ecotypes, monumental olive trees, wild types, subspecies, subgenera and related genera.
Type of material	Sample name	Country	Sample/DNA provenience	Chlorotype
Cultivar	ULLIRI I BARDHE I TIRANES 1078	Albania	IFAPA-WOGBC	E1.1
Cultivar	AZERADJ	Algeria	IFAPA-WOGBC	E1.1
Cultivar	CHEMLAL DE KABYLIE 118	Algeria	IFAPA-WOGBC	E3.1
Cultivar	ARAUCO	Argentina	CNR-IOGC	E1.1
Cultivar	CHILE_PA	Chile	Spoleto, CREA OFA, Umbria	E1.N5
Cultivar	BUGA	Croatia	IFAPA-WOGBC	E1.1
Cultivar	CRNICA	Croatia	IFAPA-WOGBC	E1.1
Cultivar	LEVANTINKA	Croatia	IFAPA-WOGBC	E1.1
Cultivar	LASTOVKA	Croatia	CNR-IOGC	E1.1
Cultivar	OBLICA	Croatia	CNR-IOGC	E1.1
Cultivar	TOFFAHI 721	Egypt	IFAPA-WOGBC	E1.2
Cultivar	WARDAN	Egypt	IFAPA-WOGBC	E1.1
Cultivar	BOUTEILLAN	France	IFAPA-WOGBC	E1.1
Cultivar	LUCQUES 322	France	IFAPA-WOGBC	E1.1
Cultivar	OLIVIERE	France	IFAPA-WOGBC	E3.1
Cultivar	PICHOLINE DU LANGUE D’OC	France	CNR-IOGC	E2.1
Cultivar	SALONENQUE	France	CNR-IOGC	E1.1
Cultivar	TANCHE	France	CNR-IOGC	E1.1
Cultivar	VERDALE	France	CNR-IOGC	E1.1
Cultivar	AGOUROMANAKOLIA	Greece	IFAPA-WOGBC	E1.1
Cultivar	AMYGDALOLIA	Greece	IFAPA-WOGBC	E1.2
Cultivar	GAYDOYRELIA	Greece	IFAPA-WOGBC	E1.1
Cultivar	KOLYBADA	Greece	IFAPA-WOGBC	E1.1
Cultivar	MASTOIDIS 345	Greece	IFAPA-WOGBC	E1.1
Cultivar	MAVREYA 699	Greece	IFAPA-WOGBC	E1.3
Cultivar	MYRTOLIA 700	Greece	IFAPA-WOGBC	E1.1
Cultivar	KALAMON	Greece	CNR-IOGC	E1.1
Cultivar	CHALKIDIKIS	Greece	CNR-IOGC	E1.1
Cultivar	KERKIRAS	Greece	CNR-IOGC	E2.N5
Cultivar	KORONEIKI	Greece	CNR-IOGC	E1.1
Cultivar	MEGARITIKI	Greece	CNR-IOGC	E1.1
Cultivar	GOLOOLEH	Iran	Tarom Olive Collection, Zanjan	E1.1
Cultivar	GOLOOLEH-II	Iran	Tarom Olive Collection, Zanjan	E1.1
Cultivar	GOLOOLEH-III	Iran	Tarom Olive Collection, Zanjan	E1.1
Cultivar	GOLOOLEH-V	Iran	Tarom Olive Collection, Zanjan	E1.1
Cultivar	GOLOOLEH-VIII	Iran	Tarom Olive Collection, Zanjan	E1.1
Cultivar	KHORMA	Iran	Tarom Olive Collection, Zanjan	E1.1
Cultivar	KHORMA-II	Iran	Tarom Olive Collection, Zanjan	E1.1
Cultivar	KHORMA-IV	Iran	Tarom Olive Collection, Zanjan	E1.1
Cultivar	ROWGHANI-III	Iran	Tarom Olive Collection, Zanjan	E1.1
Cultivar	ROWGHANI-V	Iran	Tarom Olive Collection, Zanjan	E1.1
Cultivar	SHENGEH-II	Iran	Tarom Olive Collection, Zanjan	E1.1
Cultivar	SHENGEH-III	Iran	Tarom Olive Collection, Zanjan	E1.1
Cultivar	SHENGEH-IV	Iran	Tarom Olive Collection, Zanjan	E1.1
Cultivar	SHENGEH-V	Iran	Tarom Olive Collection, Zanjan	E1.1
Cultivar	SHENGEH-VI	Iran	Tarom Olive Collection, Zanjan	E1.1
Cultivar	ZARD	Iran	Tarom Olive Collection, Zanjan	E1.1
Cultivar	FISHOMI	Iran	CNR-IOGC	E1.1
Cultivar	MARI	Iran	CNR-IOGC	E1.1
Cultivar	ROWGHANI	Iran	CNR-IOGC	E1.1
Cultivar	SHENGEH	Iran	CNR-IOGC	E1.1
Cultivar	MERHAVIA	Israel	IFAPA-WOGBC	E1.1
Cultivar	BARNEA	Israel	CNR-IOGC	E1.1
Cultivar	ASCOLANA TENERA	Italy	IFAPA-WOGBC	E1.1
Cultivar	CASTELLANA	Italy	IFAPA-WOGBC	E1.1
Cultivar	CELLINA	Italy	IFAPA-WOGBC	E1.1
Cultivar	SEMIDANA 1323	Italy	IFAPA-WOGBC	E1.1
Cultivar	SIVIGLIANA DA OLIO	Italy	Sardinia, prospecting survey	E2.1
Cultivar	ORTICE	Italy	Campania, prospecting survey	E1.1
Cultivar	PISCIOTTANA	Italy	Campania, prospecting survey	E2.N5
Cultivar	BIANCHERA	Italy	CNR-IOGC	E1.1
Cultivar	BORGIONA	Italy	CNR-IOGC	E1.1
Cultivar	BOSANA	Italy	CNR-IOGC	E1.1
Cultivar	CAIAZZANA	Italy	CNR-IOGC	E1.1
Cultivar	CANINO	Italy	CNR-IOGC	E2.N5
Cultivar	CAROLEA	Italy	CNR-IOGC	E1.2
Cultivar	CASSANESE	Italy	CNR-IOGC	E1.1
Cultivar	CERASUOLA	Italy	CNR-IOGC	E3.1
Cultivar	CORATINA	Italy	CNR-IOGC	E1.1
Cultivar	DOLCE AGOGIA	Italy	CNR-IOGC	E1.1
Cultivar	DRITTA DI MOSCUFO	Italy	CNR-IOGC	E1.1
Cultivar	FRANTOIO	Italy	CNR-IOGC	E1.1
Cultivar	GARGNA’	Italy	CNR-IOGC	E1.1
Cultivar	GENTILE DI CHIETI	Italy	CNR-IOGC	E1.1
Cultivar	INTOSSO	Italy	CNR-IOGC	E1.1
Cultivar	ITRANA	Italy	CNR-IOGC	E1.1
Cultivar	LECCINO	Italy	CNR-IOGC	E1.1
Cultivar	LEUCOCARPA	Italy	CNR-IOGC	E1.1
Cultivar	LIMONA	Italy	CNR-IOGC	E1.1
Cultivar	MARCHIGIANA	Italy	CNR-IOGC	E1.1
Cultivar	MAURINO	Italy	CNR-IOGC	E1.1
Cultivar	MORAIOLO	Italy	CNR-IOGC	E1.1
Cultivar	MORESCA	Italy	CNR-IOGC	E1.1
Cultivar	NOCELLARA ETNEA	Italy	CNR-IOGC	E1.1
Cultivar	NOSTRALE DI RIGALI	Italy	CNR-IOGC	E1.1
Cultivar	OLIVASTRA SEGGIANESE	Italy	CNR-IOGC	E1.1
Cultivar	PASSULUNARA	Italy	CNR-IOGC	E1.1
Cultivar	PENDOLINO	Italy	CNR-IOGC	E1.1
Cultivar	PIZZ E CARROGA	Italy	CNR-IOGC	E1.1
Cultivar	RAIO	Italy	CNR-IOGC	E1.1
Cultivar	ROSCIOLA COLLI ESINI	Italy	CNR-IOGC	E1.1
Cultivar	SALEGNA LARINO	Italy	CNR-IOGC	E1.1
Cultivar	SANT’AGATESE	Italy	CNR-IOGC	E1.1
Cultivar	SANT’AGOSTINO	Italy	CNR-IOGC	E1.1
Cultivar	TENDELLONE	Italy	CNR-IOGC	E1.N7
Cultivar	TONDA IBLEA	Italy	CNR-IOGC	E1.1
Cultivar	ZAITUNA	Italy	CNR-IOGC	E1.1
Cultivar	CARBONCELLA	Italy	Marche, prospecting survey	E1.1
Cultivar	AURINA	Italy	Molise, prospecting survey	E1.1
Cultivar	CARIASINA	Italy	Sardinia, prospecting survey	E1.1
Cultivar	CORSICANA S23	Italy	Sardinia, prospecting survey	E1.N6
Cultivar	MANNA	Italy	Sardinia, prospecting survey	E1.1
Cultivar	BIANCOLILLA DI CALTABELLOTTA	Italy	Sicily, prospecting survey	E1.2
Cultivar	NOCELLARA DEL BELICE	Italy	Sicily, prospecting survey	E1.3
Cultivar	TURDUNAZZA	Italy	Sicily, prospecting survey	E1.2
Cultivar	POCCIOLO	Italy	Umbria, prospecting survey	E1.1
Cultivar	RAIA	Italy	Umbria, prospecting survey	E1.1
Cultivar	SAN FELICE	Italy	Umbria, prospecting survey	E1.1
Cultivar	VOCIO	Italy	Umbria, prospecting survey	E1.1
Cultivar	NABALI BALADI	Jordan	Jordan, prospecting survey	E1.1
Cultivar	PICHOLINE MAROCAINE	Morocco	CNR-IOGC	E1.1
Cultivar	FAKHOUKHA2	Morocco	Marrakech, prospecting survey	E1.1
Cultivar	BICAL	Portugal	IFAPA-WOGBC	E1.1
Cultivar	GALEGA VULGAR	Portugal	CNR-IOGC	E1.2
Cultivar	MORGENSTER	South Africa	Morgenster, prospecting survey	E1.1
Cultivar	ALAMENO DE CABRA 285	Spain	IFAPA-WOGBC	E1.1
Cultivar	ALAMENO DE MONTILLA	Spain	IFAPA-WOGBC	E1.1
Cultivar	ALFAFARA	Spain	IFAPA-WOGBC	E1.1
Cultivar	ARBOSANA 666	Spain	IFAPA-WOGBC	E1.1
Cultivar	ASNAL	Spain	IFAPA-WOGBC	E1.1
Cultivar	BUIDIEGO	Spain	IFAPA-WOGBC	E1.1
Cultivar	CANETERA 653	Spain	IFAPA-WOGBC	E3.1
Cultivar	CANIVANO NEGRO 259	Spain	IFAPA-WOGBC	E1.1
Cultivar	CARRASQUENO DE LA SIERRA	Spain	IFAPA-WOGBC	E1.1
Cultivar	CORDOVIL DE SERPA	Spain	IFAPA-WOGBC	E1.1
Cultivar	CORNICABRA	Spain	IFAPA-WOGBC	E1.1
Cultivar	FARGA	Spain	IFAPA-WOGBC	E3.1
Cultivar	GORDAL DE GRANADA	Spain	IFAPA-WOGBC	E1.1
Cultivar	JOANENCA 667	Spain	IFAPA-WOGBC	E3.1
Cultivar	LECHIN DE GRANADA	Spain	IFAPA-WOGBC	E1.1
Cultivar	MACHORRON	Spain	IFAPA-WOGBC	E1.1
Cultivar	MANZANILLA CACERENA 430	Spain	IFAPA-WOGBC	E1.1
Cultivar	MANZANILLA DE MONTEFRIO	Spain	IFAPA-WOGBC	E1.1
Cultivar	MANZANILLA PRIETA	Spain	IFAPA-WOGBC	E1.1
Cultivar	MOLLAR DE CIEZA 612	Spain	IFAPA-WOGBC	E1.1
Cultivar	ROYAL DE CAZORLA	Spain	IFAPA-WOGBC	E1.1
Cultivar	SEVILLENCA	Spain	IFAPA-WOGBC	E1.1
Cultivar	VERDIAL DE BADAJOZ 877	Spain	IFAPA-WOGBC	E1.1
Cultivar	ARBEQUINA	Spain	CNR-IOGC	E1.1
Cultivar	BLANQUETA	Spain	CNR-IOGC	E1.3
Cultivar	CHANGLOT REAL	Spain	CNR-IOGC	E1.1
Cultivar	CORNEZUELO DE JAEN	Spain	CNR-IOGC	E1.1
Cultivar	EMPELTRE	Spain	CNR-IOGC	E1.1
Cultivar	GORDAL SEVILLANA	Spain	CNR-IOGC	E1.2
Cultivar	HOJIBLANCA	Spain	CNR-IOGC	E1.1
Cultivar	LECHIN DE SEVILLA	Spain	CNR-IOGC	E2.3
Cultivar	MANZANILLA DE SEVILLA	Spain	CNR-IOGC	E1.1
Cultivar	PALOMAR	Spain	CNR-IOGC	E3.1
Cultivar	PICUAL	Spain	CNR-IOGC	E1.1
Cultivar	PICUDO	Spain	CNR-IOGC	E1.1
Cultivar	VERDIAL DE HUEVAR	Spain	CNR-IOGC	E1.1
Cultivar	DOLCE NR 724	Syria	IFAPA-WOGBC	E1.1
Cultivar	KAISSY	Syria	IFAPA-WOGBC	E1.1
Cultivar	KHALKHALI 1107	Syria	IFAPA-WOGBC	E1.1
Cultivar	SAFRAWI 1116	Syria	IFAPA-WOGBC	E1.1
Cultivar	SAFRAWI	Syria	IFAPA-WOGBC	E1.1
Cultivar	TRYLIA	Syria	IFAPA-WOGBC	E1.1
Cultivar	SOURANI	Syria	CNR-IOGC	E1.1
Cultivar	ZAITY	Syria	CNR-IOGC	E1.2
Cultivar	MARSALINE 535	Tunisia	IFAPA-WOGBC	E1.1
Cultivar	OUESLATI	Tunisia	IFAPA-WOGBC	E2.N4
Cultivar	ZALMATI	Tunisia	IFAPA-WOGBC	E1.1
Cultivar	CHETOUI	Tunisia	CNR-IOGC	E1.2
Cultivar	MESKI	Tunisia	CNR-IOGC	E1.1
Cultivar	AYVALIK 97	Turkey	IFAPA-WOGBC	E1.1
Cultivar	ELMACIK	Turkey	IFAPA-WOGBC	E1.2
Cultivar	ERDEK YAGLIK	Turkey	IFAPA-WOGBC	E1.1
Cultivar	KIRAZ 679	Turkey	IFAPA-WOGBC	E1.1
Cultivar	MEMECIK	Turkey	IFAPA-WOGBC	E1.1
Cultivar	USLU 95	Turkey	IFAPA-WOGBC	E1.1
Cultivar	YUN CELEBI 689	Turkey	IFAPA-WOGBC	E1.1
Cultivar	DOMAT	Turkey	CNR-IOGC	E1.1
Cultivar	IZMIR SOFRALIK	Turkey	CNR-IOGC	E1.1
Cultivar	KAN CELEBI	Turkey	CNR-IOGC	E1.2
Ecotype	KHEIRAK 2	Iran	Boushehr, prospecting survey	E1.1
Ecotype	KHEIRAK 3	Iran	Boushehr, prospecting survey	E1.1
Ecotype	KHEIRAK 4	Iran	Boushehr, prospecting survey	E1.1
Ecotype	KOOHLAK	Iran	Chahar-Mahal, prospecting survey	E1.1
Ecotype	OURMAND	Iran	Chahar-Mahal, prospecting survey	E1.1
Ecotype	SOONAK	Iran	Chahar-Mahal, prospecting survey	E1.1
Ecotype	DEZFUL SHIRAZ	Iran	Fars, prospecting survey	E1.1
Ecotype	KAZEROONI	Iran	Fars, prospecting survey	E1.1
Ecotype	AYESHKALALEH1	Iran	Golestan, prospecting survey	E1.1
Ecotype	AYESHKALALEH2	Iran	Golestan, prospecting survey	E1.1
Ecotype	AZADSHAHR1	Iran	Golestan, prospecting survey	E1.1
Ecotype	AZADSHAHR4	Iran	Golestan, prospecting survey	E1.1
Ecotype	GANAVEH	Iran	Golestan, prospecting survey	E1.1
Ecotype	GHAZANGHAYEH3	Iran	Golestan, prospecting survey	E1.1
Ecotype	GHAZANGHAYEH4	Iran	Golestan, prospecting survey	E1.1
Ecotype	GHAZANGHAYEH5	Iran	Golestan, prospecting survey	E1.1
Ecotype	GHAZANGHAYEH9	Iran	Golestan, prospecting survey	E1.1
Ecotype	NASRABAD2	Iran	Golestan, prospecting survey	E1.1
Ecotype	UZINEH2	Iran	Golestan, prospecting survey	E1.1
Ecotype	ABDANAN	Iran	Ilam, prospecting survey	E1.1
Ecotype	CHAMJEYEH BALADAST	Iran	Ilam, prospecting survey	E1.1
Ecotype	CHOVAR	Iran	Ilam, prospecting survey	E1.1
Ecotype	SIABDARVISH	Iran	Ilam, prospecting survey	E1.1
Ecotype	BEHIN	Iran	Isfahan, prospecting survey	E1.1
Ecotype	BIAZEH	Iran	Isfahan, prospecting survey	E1.1
Ecotype	ORDIB	Iran	Isfahan, prospecting survey	E1.1
Ecotype	CHARFARSAKHI	Iran	Kerman, prospecting survey	E1.1
Ecotype	CHARFARSAKH-II	Iran	Kerman, prospecting survey	E1.1
Ecotype	SHAHDAD	Iran	Kerman, prospecting survey	E1.1
Ecotype	BANAVARE2	Iran	Kermanshah, prospecting survey	E1.1
Ecotype	BANAVARE3	Iran	Kermanshah, prospecting survey	E1.1
Ecotype	BANAVARE5	Iran	Kermanshah, prospecting survey	E1.1
Ecotype	DEHSEFID6	Iran	Kermanshah, prospecting survey	E1.1
Ecotype	PARK E SARPOL1	Iran	Kermanshah, prospecting survey	E1.1
Ecotype	PARK E SARPOL8	Iran	Kermanshah, prospecting survey	E1.1
Ecotype	AGHILI	Iran	Khuzestan, prospecting survey	E1.1
Ecotype	BARD-I	Iran	Khuzestan, prospecting survey	E1.1
Ecotype	CHELISAD	Iran	Khuzestan, prospecting survey	E1.1
Ecotype	DAKAL281	Iran	Khuzestan, prospecting survey	E1.1
Ecotype	DEZFUL292	Iran	Khuzestan, prospecting survey	E1.1
Ecotype	DEZFULSAFIABAD	Iran	Khuzestan, prospecting survey	E1.1
Ecotype	MARYAB	Iran	Khuzestan, prospecting survey	E1.1
Ecotype	QIUP	Iran	Khuzestan, prospecting survey	E1.1
Ecotype	BEKERSOFLA	Iran	Kohgiluyeh, prospecting survey	E1.1
Ecotype	BIBIJAHAN	Iran	Kohgiluyeh, prospecting survey	E1.1
Ecotype	DELIBAYAR2	Iran	Kohgiluyeh, prospecting survey	E1.1
Ecotype	DELIBAYAR3	Iran	Kohgiluyeh, prospecting survey	E1.1
Ecotype	DOUDAKPAEEN1	Iran	Kohgiluyeh, prospecting survey	E1.1
Ecotype	DOUDAKPAEEN2	Iran	Kohgiluyeh, prospecting survey	E1.1
Ecotype	FATH	Iran	Kohgiluyeh, prospecting survey	E1.1
Ecotype	H1B1	Iran	Kohgiluyeh, prospecting survey	E1.1
Ecotype	H1B2	Iran	Kohgiluyeh, prospecting survey	E1.1
Ecotype	H1B3	Iran	Kohgiluyeh, prospecting survey	E1.1
Ecotype	H1B4	Iran	Kohgiluyeh, prospecting survey	E1.1
Ecotype	H2B1	Iran	Kohgiluyeh, prospecting survey	E1.1
Ecotype	H2B2	Iran	Kohgiluyeh, prospecting survey	E1.1
Ecotype	H2B4	Iran	Kohgiluyeh, prospecting survey	E1.1
Ecotype	H2B7	Iran	Kohgiluyeh, prospecting survey	E1.1
Ecotype	KEVESKOLYA 2	Iran	Kohgiluyeh, prospecting survey	E1.1
Ecotype	KOOHSARAKSONLA	Iran	Kohgiluyeh, prospecting survey	E1.1
Ecotype	KOOHSHAHBAHRAM	Iran	Kohgiluyeh, prospecting survey	E1.1
Ecotype	MONDAN1	Iran	Kohgiluyeh, prospecting survey	E1.1
Ecotype	PIRDENYAR	Iran	Kohgiluyeh, prospecting survey	E1.1
Ecotype	PIRHAJI1	Iran	Kohgiluyeh, prospecting survey	E1.1
Ecotype	PIRHAJI2	Iran	Kohgiluyeh, prospecting survey	E1.1
Ecotype	PIRHAJI4	Iran	Kohgiluyeh, prospecting survey	E1.1
Ecotype	PIRHAJI5	Iran	Kohgiluyeh, prospecting survey	E1.1
Ecotype	PIRHAJI6	Iran	Kohgiluyeh, prospecting survey	E1.1
Ecotype	PIRHAJI7	Iran	Kohgiluyeh, prospecting survey	E1.1
Ecotype	POLMARYAMK4	Iran	Kohgiluyeh, prospecting survey	E1.1
Ecotype	POLMARYAMK5	Iran	Kohgiluyeh, prospecting survey	E1.1
Ecotype	KARESAR	Iran	Lorestan, prospecting survey	E1.1
Ecotype	MOSHREF	Iran	Lorestan, prospecting survey	E1.1
Ecotype	SARAMAD	Iran	Lorestan, prospecting survey	E1.1
Ecotype	VAREZARD	Iran	Lorestan, prospecting survey	E1.1
Ecotype	AVEND	Iran	Minoodasht Olive Collection, Golestan Province	E1.1
Ecotype	AZADSHAHR2	Iran	Minoodasht Olive Collection, Golestan Province	E1.1
Ecotype	AZADSHAHR3	Iran	Minoodasht Olive Collection, Golestan Province	E1.1
Ecotype	BANAVARE6	Iran	Minoodasht Olive Collection, Golestan Province	E1.1
Ecotype	BANAVARE7	Iran	Minoodasht Olive Collection, Golestan Province	E1.1
Ecotype	BANSARV1	Iran	Minoodasht Olive Collection, Golestan Province	E1.1
Ecotype	BANSARV2	Iran	Minoodasht Olive Collection, Golestan Province	E1.1
Ecotype	BANSARV3	Iran	Minoodasht Olive Collection, Golestan Province	E1.1
Ecotype	CHAMJEYEH	Iran	Minoodasht Olive Collection, Golestan Province	E1.1
Ecotype	DALAHOO1	Iran	Minoodasht Olive Collection, Golestan Province	E1.1
Ecotype	DASHT E DEIREH1	Iran	Minoodasht Olive Collection, Golestan Province	E1.1
Ecotype	DASHT E DEIREH2	Iran	Minoodasht Olive Collection, Golestan Province	E1.1
Ecotype	DEHGHAN	Iran	Minoodasht Olive Collection, Golestan Province	E1.1
Ecotype	DEHSEFID8	Iran	Minoodasht Olive Collection, Golestan Province	E1.1
Ecotype	DELIBAYAR1	Iran	Minoodasht Olive Collection, Golestan Province	E1.1
Ecotype	DELIBAYAR4	Iran	Minoodasht Olive Collection, Golestan Province	E1.1
Ecotype	DERAK	Iran	Minoodasht Olive Collection, Golestan Province	E1.1
Ecotype	FOSOON	Iran	Minoodasht Olive Collection, Golestan Province	E1.1
Ecotype	GARDINEKO	Iran	Minoodasht Olive Collection, Golestan Province	E1.1
Ecotype	GHAZANGHAYEH1	Iran	Minoodasht Olive Collection, Golestan Province	E1.1
Ecotype	GHAZANGHAYEH2	Iran	Minoodasht Olive Collection, Golestan Province	E1.1
Ecotype	GHAZANGHAYEH6	Iran	Minoodasht Olive Collection, Golestan Province	E1.1
Ecotype	GHAZANGHAYEH7	Iran	Minoodasht Olive Collection, Golestan Province	E1.1
Ecotype	GHAZANGHAYEH8	Iran	Minoodasht Olive Collection, Golestan Province	E1.1
Ecotype	GILAN E GHARB1	Iran	Minoodasht Olive Collection, Golestan Province	E1.1
Ecotype	KETFE E GOOSHE	Iran	Minoodasht Olive Collection, Golestan Province	E1.1
Ecotype	KHEIRAK	Iran	Minoodasht Olive Collection, Golestan Province	E1.1
Ecotype	LEMESK	Iran	Minoodasht Olive Collection, Golestan Province	E1.1
Ecotype	LIVAN	Iran	Minoodasht Olive Collection, Golestan Province	E1.1
Ecotype	MALEKSHAHI	Iran	Minoodasht Olive Collection, Golestan Province	E1.1
Ecotype	MAVI-I	Iran	Minoodasht Olive Collection, Golestan Province	E1.1
Ecotype	MONDAN2	Iran	Minoodasht Olive Collection, Golestan Province	E1.1
Ecotype	MONDAN3	Iran	Minoodasht Olive Collection, Golestan Province	E1.1
Ecotype	NAKHCHIR	Iran	Minoodasht Olive Collection, Golestan Province	E1.1
Ecotype	NASRABAD1	Iran	Minoodasht Olive Collection, Golestan Province	E1.1
Ecotype	PARDE KO	Iran	Minoodasht Olive Collection, Golestan Province	E1.1
Ecotype	SAVARY	Iran	Minoodasht Olive Collection, Golestan Province	E1.1
Ecotype	SHAPOOR-I	Iran	Minoodasht Olive Collection, Golestan Province	E1.1
Ecotype	SHIRAZ	Iran	Minoodasht Olive Collection, Golestan Province	E1.1
Ecotype	TABAS	Iran	Minoodasht Olive Collection, Golestan Province	E1.1
Ecotype	TANGTAMORADI114493	Iran	Minoodasht Olive Collection, Golestan Province	E1.1
Ecotype	TANGTAMORADIK6	Iran	Minoodasht Olive Collection, Golestan Province	E1.1
Ecotype	TOKHMKABKI	Iran	Minoodasht Olive Collection, Golestan Province	E1.1
Ecotype	TORSHAK	Iran	Minoodasht Olive Collection, Golestan Province	E1.1
Ecotype	UZINEH1	Iran	Minoodasht Olive Collection, Golestan Province	E1.1
Ecotype	UZINEH3	Iran	Minoodasht Olive Collection, Golestan Province	E1.1
Ecotype	VARAK	Iran	Minoodasht Olive Collection, Golestan Province	E1.1
Ecotype	FADAK77	Iran	Qom, prospecting survey	E1.1
Ecotype	FADAK78 1	Iran	Qom, prospecting survey	E1.1
Ecotype	FADAK78 5	Iran	Qom, prospecting survey	E1.1
Ecotype	FADAK86	Iran	Qom, prospecting survey	E1.1
Ecotype	DASTJERD2	Iran	Zanjan, prospecting survey	E1.1
Ecotype	DASTJERD3	Iran	Zanjan, prospecting survey	E1.1
Ecotype	DASTJERD4	Iran	Zanjan, prospecting survey	E1.1
Ecotype	RG-2	Iran	Zanjan, prospecting survey	E1.1
Ecotype	RIJAB1	Iran	Zanjan, prospecting survey	E1.1
Ancient olive tree	Algeria001a	Algeria	Institute National Agronomique INA, El-Harrach, Algérie, prospecting survey	E1.1
Ancient olive tree	Algeria002a	Algeria	Institute National Agronomique INA, El-Harrach, Algérie, prospecting survey	E1.1
Ancient olive tree	Algeria003a	Algeria	Institute National Agronomique INA, El-Harrach, Algérie, prospecting survey	E1.1
Ancient olive tree	Algeria004a	Algeria	Institute National Agronomique INA, El-Harrach, Algérie, prospecting survey	E1.1
Ancient olive tree	Algeria005a	Algeria	Institute National Agronomique INA, El-Harrach, Algérie, prospecting survey	E1.1
Ancient olive tree	Algeria006a	Algeria	Institute National Agronomique INA, El-Harrach, Algérie, prospecting survey	E1.1
Ancient olive tree	Algeria007a	Algeria	Institute National Agronomique INA, El-Harrach, Algérie, prospecting survey	E1.1
Ancient olive tree	Algeria008a	Algeria	Institute National Agronomique INA, El-Harrach, Algérie, prospecting survey	E2.N5
Ancient olive tree	Algeria009a	Algeria	Institute National Agronomique INA, El-Harrach, Algérie, prospecting survey	E2.N5
Ancient olive tree	Algeria010a	Algeria	Institute National Agronomique INA, El-Harrach, Algérie, prospecting survey	E3.1
Ancient olive tree	Algeria011a	Algeria	Institute National Agronomique INA, El-Harrach, Algérie, prospecting survey	E3.1
Ancient olive tree	Algeria012a	Algeria	Institute National Agronomique INA, El-Harrach, Algérie, prospecting survey	E3.1
Ancient olive tree	Croatia001a	Croatia	Brijuni Islands, prospecting survey	E1.1
Ancient olive tree	France005a	France	Calvi, Corsica 3000 S13, prospecting survey	E2.1
Ancient olive tree	France006a	France	Filitosa, Corsica S10, prospecting survey	E2.1
Ancient olive tree	France007a	France	Island of Levant, Fort Port Man S4, prospecting survey	E3.1
Ancient olive tree	France001a	France	Renoir's Museum, Cagnes-sur-Mer S9a, prospecting survey	E1.1
Ancient olive tree	France002a	France	Renoir's Museum, Cagnes-sur-Mer S9b, prospecting survey	E1.1
Ancient olive tree	France003a	France	Renoir's Museum, Cagnes-sur-Mer Sc, prospecting survey	E1.1
Ancient olive tree	France004a	France	Saleccia's bay, Corsica S12, prospecting survey	E2.1
Ancient olive tree	Crete004a	Greece	Deliana 1, Crete, prospecting survey	E1.1
Ancient olive tree	Crete001aƗ	Greece	Geropotamos P, Crete, prospecting survey	E1.1
Ancient olive tree	Crete003a	Greece	Kavousi Kaunzi, Crete, prospecting survey	E1.1
Ancient olive tree	Crete002aƗ	Greece	Mathena P, Crete, prospecting survey	E1.N4
Ancient olive tree	Israel020aƗ	Israel	Galilee, Dayr Hanna 19P, prospecting survey	E1.1
Ancient olive tree	Israel008a	Israel	Galilee, Dayr Hanna 19S, prospecting survey	E1.1
Ancient olive tree	Israel012a	Israel	Galilee, Dayr Hanna 20S, prospecting survey	E1.1
Ancient olive tree	Israel018aƗ	Israel	Galilee, Dayr Hanna 21P, prospecting survey	E1.1
Ancient olive tree	Israel011a	Israel	Galilee, Dayr Hanna 21S, prospecting survey	E1.1
Ancient olive tree	Israel014aƗ	Israel	Galilee, Dayr Hanna 22P, prospecting survey	E1.1
Ancient olive tree	Israel002a	Israel	Galilee, Dayr Hanna 22S, prospecting survey	E1.1
Ancient olive tree	Israel015aƗ	Israel	Galilee, Dayr Hanna 23P, prospecting survey	E1.1
Ancient olive tree	Israel003a	Israel	Galilee, Dayr Hanna 23S, prospecting survey	E1.1
Ancient olive tree	Israel016aƗ	Israel	Galilee, Rameh 24P, prospecting survey	E1.1
Ancient olive tree	Israel013a	Israel	Galilee, Rameh 24S, prospecting survey	E1.1
Ancient olive tree	Israel017aƗ	Israel	Galilee, Rameh 25P, prospecting survey	E1.1
Ancient olive tree	Israel007a	Israel	Galilee, Rameh 25S, prospecting survey	E1.1
Ancient olive tree	Israel019aƗ	Israel	Galilee, Rameh 26P, prospecting survey	E1.1
Ancient olive tree	Israel006a	Israel	Galilee, Rameh 26S, prospecting survey	E1.1
Ancient olive tree	Israel021a	Israel	Galilee, Rameh 2S, prospecting survey	E1.1
Ancient olive tree	Israel001a	Israel	Gethsemane garden 4S, prospecting survey	E1.1
Ancient olive tree	Israel005aƗ	Israel	Mount of Olives 1P, prospecting survey	E1.1
Ancient olive tree	Israel010aƗ	Israel	Mount of Olives 2P, prospecting survey	E1.1
Ancient olive tree	Israel004aƗ	Israel	Mount of Olives 3P, prospecting survey	E1.1
Ancient olive tree	Israel009a	Israel	Mount of Olives 3S, prospecting survey	E1.1
Ancient olive tree	Apulia001a	Italy	Acaya, Lecce, prospecting survey	E1.1
Ancient olive tree	Apulia002a	Italy	Castellana Grotte, Bari, prospecting survey	E1.1
Ancient olive tree	Umbria003a	Italy	Castiglione del Lago, Perugia, prospecting survey	E1.1
Ancient olive tree	EmiliaRomagna001a	Italy	Castrocaro CAS1, Forlì Cesena, prospecting survey	E1.1
Ancient olive tree	EmiliaRomagna002a	Italy	Castrocaro LAN1, Forlì Cesena, prospecting survey	E1.1
Ancient olive tree	EmiliaRomagna003a	Italy	Castrocaro LAN3, Forlì Cesena, prospecting survey	E1.1
Ancient olive tree	EmiliaRomagna004a	Italy	Castrocaro PIZ3, Forlì Cesena, prospecting survey	E1.1
Ancient olive tree	Apulia003a	Italy	Egnazia 36, Brindisi, prospecting survey	E1.1
Ancient olive tree	Apulia006a	Italy	Egnazia 38, Brindisi, prospecting survey	E1.1
Ancient olive tree	Lazio001a	Italy	Fara in sabina, Rieti, prospecting survey	E1.1
Ancient olive tree	Apulia005a	Italy	Fasano SD39, Brindisi, prospecting survey	E2.N5
Ancient olive tree	Apulia008a	Italy	Fasano SD40, Brindisi, prospecting survey	E2.N5
Ancient olive tree	Apulia004a	Italy	MA48, Brindisi, prospecting survey	E2.N5
Ancient olive tree	Tuscany001a	Italy	Magliano 37, Grosseto, prospecting survey	E1.1
Ancient olive tree	Lazio002a	Italy	Magliano Sabina 23, Rieti, prospecting survey	E1.1
Ancient olive tree	Lazio003a	Italy	Magliano Sabina 24, Rieti, prospecting survey	E1.1
Ancient olive tree	Umbria001a	Italy	Massa Martana, Perugia, prospecting survey	E1.N7
Ancient olive tree	Apulia007a	Italy	Monopoli 46, Bari, prospecting survey	E1.1
Ancient olive tree	Umbria014a	Italy	Polvese Island 1, Perugia, prospecting survey	E1.1
Ancient olive tree	Umbria017a	Italy	Polvese Island 10, Perugia, prospecting survey	E1.1
Ancient olive tree	Umbria008a	Italy	Polvese Island 11, Perugia, prospecting survey	E1.1
Ancient olive tree	Umbria010a	Italy	Polvese Island 12, Perugia, prospecting survey	E1.1
Ancient olive tree	Umbria012a	Italy	Polvese Island 13, Perugia, prospecting survey	E1.1
Ancient olive tree	Umbria015a	Italy	Polvese Island 2, Perugia, prospecting survey	E1.1
Ancient olive tree	Umbria016a	Italy	Polvese Island 3, Perugia, prospecting survey	E1.1
Ancient olive tree	Umbria019a	Italy	Polvese Island 4, Perugia, prospecting survey	E1.1
Ancient olive tree	Umbria020a	Italy	Polvese Island 5, Perugia, prospecting survey	E1.1
Ancient olive tree	Umbria018a	Italy	Polvese Island 7, Perugia, prospecting survey	E1.1
Ancient olive tree	Umbria009a	Italy	Polvese Island 8, Perugia, prospecting survey	E1.1
Ancient olive tree	Umbria007a	Italy	Polvese Island 9A, Perugia, prospecting survey	E1.1
Ancient olive tree	Umbria011a	Italy	Polvese Island 9B, Perugia, prospecting survey	E1.1
Ancient olive tree	Umbria013a	Italy	Polvese Island SC DX, Perugia, prospecting survey	E1.1
Ancient olive tree	Abruzzo001a	Italy	San Giovanni in Venere, Chieti, prospecting survey	E3.1
Ancient olive tree	Umbria002a	Italy	San Mariano 113 32, Perugia, prospecting survey	E1.1
Ancient olive tree	Umbria006a	Italy	San Mariano A, Perugia, prospecting survey	E1.1
Ancient olive tree	Sardinia004aƗ	Italy	San Sisinnio P, South Sardinia, prospecting survey	E2.1
Ancient olive tree	Tuscany004a	Italy	Scarlino 38, Grosseto, prospecting survey	E2.N11
Ancient olive tree	Tuscany002a	Italy	Semproniano 29, Grosseto, prospecting survey	E1.1
Ancient olive tree	Tuscany003a	Italy	Semproniano 30, Grosseto, prospecting survey	E1.1
Ancient olive tree	Sardinia003aƗ	Italy	S'Ortu Mannu 4P, Carbonia-Iglesias, prospecting survey	E2.1
Ancient olive tree	Sardinia001aƗ	Italy	S'Ortu Mannu 5P, Carbonia-Iglesias, prospecting survey	E2.N12
Ancient olive tree	Umbria005a	Italy	Spoleto, Perugia, prospecting survey	E1.1
Ancient olive tree	Lazio004a	Italy	Torlonia Villa, Rome, prospecting survey	E1.1
Ancient olive tree	Apulia009a	Italy	Trepuzzi C, Lecce, prospecting survey	E1.1
Ancient olive tree	Umbria004a	Italy	Trevi, Perugia, prospecting survey	E1.1
Ancient olive tree	Sardinia002aƗ	Italy	Ussaramanna P, South Sardinia, prospecting survey	E1.1
Ancient olive tree	Sardinia005aƗ	Italy	Villamassargia MAP, prospecting survey	E2.1
Ancient olive tree	Sardinia006aƗ	Italy	Villamassargia P11P, prospecting survey	E2.1
Ancient olive tree	Montenegro005aƗ	Montenegro	Bud 1P, prospecting survey	E1.1
Ancient olive tree	Montenegro001a	Montenegro	Bud 28CO, prospecting survey	E1.1
Ancient olive tree	Montenegro002a	Montenegro	Bud 49CO, prospecting survey	E1.1
Ancient olive tree	Montenegro003a	Montenegro	Bud 51CO, prospecting survey	E1.1
Ancient olive tree	Montenegro006aƗ	Montenegro	Bar 13P, prospecting survey	E2.N5
Ancient olive tree	Montenegro004aƗ	Montenegro	Bar 16P, prospecting survey	E1.1
Ancient olive tree	Palestine002a	Palestine	Kafr Ein 30, West Bank, prospecting survey	E1.1
Ancient olive tree	Palestine004aƗ	Palestine	Kafr Ein 30P, West Bank, prospecting survey	E1.1
Ancient olive tree	Palestine001a	Palestine	Kafr Ein 31, West Bank, prospecting survey	E1.1
Ancient olive tree	Palestine003aƗ	Palestine	Kafr Ein 31P, West Bank, prospecting survey	E1.1
Ancient olive tree	Palestine005aƗ	Palestine	Kafr Ein 33P, West Bank, prospecting survey	E1.1
Ancient olive tree	Portugal010a	Portugal	Almendras 19IC, prospecting survey	E1.1
Ancient olive tree	Portugal011a	Portugal	Almendras 20IC, prospecting survey	E1.1
Ancient olive tree	Portugal004a	Portugal	Azeitao P1C, prospecting survey	E1.1
Ancient olive tree	Portugal001a	Portugal	Azeitao P2C, prospecting survey	E1.1
Ancient olive tree	Portugal002aƗ	Portugal	Azeitao P2P1, prospecting survey	E1.1
Ancient olive tree	Portugal003aƗ	Portugal	Azeitao P2P2, prospecting survey	E1.1
Ancient olive tree	Portugal005a	Portugal	Azeitao P3C, prospecting survey	E1.1
Ancient olive tree	Portugal006aƗ	Portugal	Azeitao P3P, prospecting survey	E1.1
Ancient olive tree	Portugal008a	Portugal	Azeitao P4C, prospecting survey	E1.1
Ancient olive tree	Portugal012aƗ	Portugal	Azeitao P4P, prospecting survey	E3.1
Ancient olive tree	Portugal007a	Portugal	Azeitao P5C, prospecting survey	E1.1
Ancient olive tree	Portugal009a	Portugal	Sintra, Lisboa, prospecting survey	E1.1
Ancient olive tree	Spain002a	Spain	Tarragona, La Senia F1, prospecting survey	E3.1
Ancient olive tree	Spain003a	Spain	Tarragona, La Senia F2, prospecting survey	E3.1
Ancient olive tree	Spain004a	Spain	Tarragona, La Senia F3, prospecting survey	E3.1
Ancient olive tree	Spain014aƗ	Spain	Tarragona, La Senia S10P, prospecting survey	E3.1
Ancient olive tree	Spain005aƗ	Spain	Tarragona, La Senia S1P, prospecting survey	E3.1
Ancient olive tree	Spain006aƗ	Spain	Tarragona, La Senia S2P, prospecting survey	E3.1
Ancient olive tree	Spain007aƗ	Spain	Tarragona, La Senia S3P, prospecting survey	E3.1
Ancient olive tree	Spain008aƗ	Spain	Tarragona, La Senia S4P, prospecting survey	E3.1
Ancient olive tree	Spain009aƗ	Spain	Tarragona, La Senia S5P, prospecting survey	E3.1
Ancient olive tree	Spain010aƗ	Spain	Tarragona, La Senia S6P, prospecting survey	E3.1
Ancient olive tree	Spain011aƗ	Spain	Tarragona, La Senia S7P, prospecting survey	E3.1
Ancient olive tree	Spain012aƗ	Spain	Tarragona, La Senia S8P, prospecting survey	E3.1
Ancient olive tree	Spain013aƗ	Spain	Tarragona, La Senia S9P, prospecting survey	E3.1
Ancient olive tree	Spain001a	Spain	Tarragona, La Senia UK1, prospecting survey	E1.1
Ancient olive tree	California001a	USA	San Diego, California, prospecting survey	E1.1
Wild Type	Algeria001	Algeria	Institute National Agronomique INA, El-Harrach, Algérie, prospecting survey	E2.N19
Wild Type	Algeria002	Algeria	Institute National Agronomique INA, El-Harrach, Algérie, prospecting survey	E1.1
Wild Type	France017	France	Bonifacio S15, Corsica, prospecting survey	E2.1
Wild Type	France008	France	Filitosa S10, Corsica, prospecting survey	E1.1
Wild Type	France014	France	Filitosa S5, Corsica, prospecting survey	E2.1
Wild Type	France004	France	Filitosa S6, Corsica, prospecting survey	E1.1
Wild Type	France005	France	Filitosa S7, Corsica, prospecting survey	E1.1
Wild Type	France006	France	Filitosa S8, Corsica, prospecting survey	E1.1
Wild Type	France007	France	Filitosa S9, Corsica, prospecting survey	E1.1
Wild Type	France016	France	Gulf of Girolata, Corsica, prospecting survey	E3.1
Wild Type	France009	France	Island of Levant, Fort Port Man 3a, prospecting survey	E2.1
Wild Type	France010	France	Island of Levant, Fort Port Man 3b, prospecting survey	E2.1
Wild Type	France011	France	Island of Levant, Fort Port Man 5, prospecting survey	E2.1
Wild Type	France012	France	Island of Sainte Marguerite, 6, prospecting survey	E2.1
Wild Type	France013	France	Island of Sainte Marguerite, 7, prospecting survey	E2.1
Wild Type	France018	France	Ostricone S2, Corsica, prospecting survey	E2.N5
Wild Type	France019	France	Ostricone S3, Corsica, prospecting survey	E2.1
Wild Type	France001	France	Ostricone S5, Corsica, prospecting survey	E1.1
Wild Type	France002	France	Ostricone S6, Corsica, prospecting survey	E1.1
Wild Type	France003	France	Ostricone S7, Corsica, prospecting survey	E1.1
Wild Type	France015	France	Saleccia's bay, Corsica S12b, prospecting survey	E2.1
Wild Type	Sardinia003	Italy	Arbatax 3, Nuoro, prospecting survey	E2.N11
Wild Type	Sardinia004	Italy	Arbatax 4, Nuoro, prospecting survey	E2.N11
Wild Type	Sardinia002	Italy	Capoterra 41, Cagliari, prospecting survey	E2.1
Wild Type	Sardinia001	Italy	Capoterra 42, Cagliari, prospecting survey	E2.1
Wild Type	Latium010	Italy	Colline dell'Argento 10, Civitavecchia, Rome, prospecting survey	E2.N5
Wild Type	Latium011	Italy	Colline dell'Argento 11, Civitavecchia, Rome, prospecting survey	E2.N5
Wild Type	Latium012	Italy	Colline dell'Argento 12, Civitavecchia, Rome, prospecting survey	E2.N5
Wild Type	Latium013	Italy	Colline dell'Argento 13, Civitavecchia, Rome, prospecting survey	E2.N5
Wild Type	Latium014	Italy	Colline dell'Argento 14, Civitavecchia, Rome, prospecting survey	E2.N5
Wild Type	Latium004	Italy	Colline dell'Argento 4, Civitavecchia, Rome, prospecting survey	E2.N5
Wild Type	Latium005	Italy	Colline dell'Argento 5, Civitavecchia, Rome, prospecting survey	E2.N5
Wild Type	Latium006	Italy	Colline dell'Argento 6, Civitavecchia, Rome, prospecting survey	E2.N5
Wild Type	Latium007	Italy	Colline dell'Argento 7, Civitavecchia, Rome, prospecting survey	E2.N5
Wild Type	Latium008	Italy	Colline dell'Argento 8, Civitavecchia, Rome, prospecting survey	E2.N5
Wild Type	Latium009	Italy	Colline dell'Argento 9, Civitavecchia, Rome, prospecting survey	E2.N5
Wild Type	Apulia004	Italy	Gargano 11, Foggia, prospecting survey	E2.N18
Wild Type	Apulia005	Italy	Gargano 7, Foggia, prospecting survey	E1.1
Wild Type	Latium015	Italy	Infernaccio 15, Civitavecchia, Rome, prospecting survey	E2.N5
Wild Type	Latium016	Italy	Infernaccio 16, Civitavecchia, Rome, prospecting survey	E2.N5
Wild Type	Latium017	Italy	Infernaccio 17, Civitavecchia, Rome, prospecting survey	E2.N5
Wild Type	Latium018	Italy	Infernaccio 18, Civitavecchia, Rome, prospecting survey	E2.N5
Wild Type	Latium019	Italy	Infernaccio 19, Civitavecchia, Rome, prospecting survey	E2.N5
Wild Type	Latium020	Italy	Infernaccio 20, Civitavecchia, Rome, prospecting survey	E2.N5
Wild Type	Latium021	Italy	Infernaccio 21, Civitavecchia, Rome, prospecting survey	E2.N5
Wild Type	Latium022	Italy	Infernaccio 22, Civitavecchia, Rome, prospecting survey	E2.N5
Wild Type	Latium023	Italy	Infernaccio 23, Civitavecchia, Rome, prospecting survey	E2.N5
Wild Type	Latium024	Italy	Infernaccio 24, Civitavecchia, Rome, prospecting survey	E2.N5
Wild Type	Latium025	Italy	Infernaccio 25, Civitavecchia, Rome, prospecting survey	E2.N5
Wild Type	Latium026	Italy	Infernaccio 26, Civitavecchia, Rome, prospecting survey	E2.N5
Wild Type	Apulia001	Italy	Lecce 10, prospecting survey	E1.1
Wild Type	Apulia002	Italy	Lecce 8, prospecting survey	E1.1
Wild Type	Apulia003	Italy	Lecce 9, prospecting survey	E1.1
Wild Type	Sicily001	Italy	Menfi 1, Agrigento, prospecting survey	E2.N8
Wild Type	Sicily002	Italy	Menfi 2, Agrigento, prospecting survey	E2.N8
Wild Type	Sicily003	Italy	Menfi 3, Agrigento, prospecting survey	E2.N13
Wild Type	Sardinia005	Italy	Paulilatino 40, Oristano, prospecting survey	E2.1
Wild Type	Sardinia006	Italy	Paulilatino 41, Oristano, prospecting survey	E3.1
Wild Type	Sardinia007	Italy	Paulilatino 42, Oristano, prospecting survey	E2.1
Wild Type	Umbria003	Italy	Rocca San Zenone 12, Terni, prospecting survey	E1.1
Wild Type	Umbria002	Italy	Rocca San Zenone 2, Terni, prospecting survey	E1.1
Wild Type	Umbria001	Italy	Rocca San Zenone 3, Terni, prospecting survey	E1.1
Wild Type	Latium001	Italy	Sferracavallo 1, Civitavecchia, Rome, prospecting survey	E2.N5
Wild Type	Latium002	Italy	Sferracavallo 2, Civitavecchia, Rome, prospecting survey	E2.N5
Wild Type	Latium003	Italy	Sferracavallo 3, Civitavecchia, Rome, prospecting survey	E2.N5
Wild Type	Montenegro002	Montenegro	Bud 53CO, prospecting survey	E2.N5
Wild Type	Montenegro001	Montenegro	Bud 55CO, prospecting survey	E1.1
Wild Type	Morocco001	Morocco	MA 24 OBMMJ3, Taounate, prospecting survey	E2.N14
Wild Type	Morocco018	Morocco	OLM1, Tamskrout Ansri, prospecting survey	E2.N17
Wild Type	Morocco029	Morocco	OLM15, Imouzzer Ida Ou Tanane, prospecting survey	MAR.N4
Wild Type	Morocco013	Morocco	OLM16, Imouzzer Ida Ou Tanane, prospecting survey	MAR.N2
Wild Type	Morocco014	Morocco	OLM17, Imouzzer Ida Ou Tanane, prospecting survey	MAR.N2
Wild Type	Morocco003	Morocco	OLM22, Amaghoz, prospecting survey	MAR.N2
Wild Type	Morocco025	Morocco	OLM23, Amaghoz, prospecting survey	E2.N14
Wild Type	Morocco006	Morocco	OLM29, Mentaga, prospecting survey	E3.1
Wild Type	Morocco032	Morocco	OLM3, Tamskrout Ansri, prospecting survey	MAR.N4
Wild Type	Morocco007	Morocco	OLM31, Mentaga, prospecting survey	E3.1
Wild Type	Morocco004	Morocco	OLM37, Tassadamt-Argana, prospecting survey	E3.1
Wild Type	Morocco033	Morocco	OLM4, Tamskrout Ansri, prospecting survey	MAR.N4
Wild Type	Morocco034	Morocco	OLM5, Tamskrout Ansri, prospecting survey	MAR.N4
Wild Type	Morocco039	Morocco	OLM11, Imouzzer Ida Ou Tanane, prospecting survey	MAR.N3
Wild Type	Morocco015	Morocco	OLM13, Imouzzer Ida Ou Tanane, prospecting survey	MAR.N2
Wild Type	Morocco031	Morocco	OLM14, Imouzzer Ida Ou Tanane, prospecting survey	MAR.N4
Wild Type	Morocco002	Morocco	OLM19, Imouzzer Ida Ou Tanane, prospecting survey	E2.N17
Wild Type	Morocco035	Morocco	OLM6, Tamskrout Ansri, prospecting survey	MAR.N5
Wild Type	Morocco030	Morocco	W217, Imouzzer Ida Ou Tanane, IFAPA Wild repository	MAR.N4
Wild Type	Morocco016	Morocco	W219, OLM18, Imouzzer Ida Ou Tanane, IFAPA Wild repository	MAR.N2
Wild Type	Morocco037	Morocco	OLM8, Imouzzer Ida Ou Tanane, IFAPA Wild repository	MAR.N5
Wild Type	Morocco024	Morocco	W221, Amaghoz, IFAPA Wild repository	E2.N14
Wild Type	Morocco009	Morocco	W223, Mentaga, IFAPA Wild repository	E1.1
Wild Type	Morocco005	Morocco	W224, Mentaga, IFAPA Wild repository	E3.1
Wild Type	Morocco010	Morocco	W225, OLM28, Mentaga, IFAPA Wild repository	E1.1
Wild Type	Morocco027	Morocco	W222, OLM25, Tamaloukt Anzi, IFAPA Wild repository	E2.N14
Wild Type	Morocco028	Morocco	W226, Mentaga, IFAPA Wild repository	E2.N14
Wild Type	Morocco011	Morocco	W227, Mentaga, IFAPA Wild repository	E1.1
Wild Type	Morocco019	Morocco	W229, Tassadamt Argana, IFAPA Wild repository	E2.N17
Wild Type	Morocco020	Morocco	W230, Tassadamt Argana, IFAPA Wild repository	E2.N17
Wild Type	Morocco021	Morocco	W231, Tassadamt Argana, IFAPA Wild repository	E2.N17
Wild Type	Morocco040	Morocco	W232, Tassadamt Argana, IFAPA Wild repository	E2.N15
Wild Type	Morocco012	Morocco	W233, Tassadamt Argana, IFAPA Wild repository	E1.1
Wild Type	Morocco022	Morocco	W234, Tassadamt Argana, IFAPA Wild repository	E2.N17
Wild Type	Morocco023	Morocco	W235, Tassadamt Argana, IFAPA Wild repository	E2.N17
Wild Type	Morocco026	Morocco	W264, Tamaloukt Anzi, IFAPA Wild repository	E2.N14
Wild Type	Morocco008	Morocco	W265, Tassadamt Argana, IFAPA Wild repository	E3.1
Wild Type	Morocco038	Morocco	W266, Tamskrout Ansri, IFAPA Wild repository	MAR.N5
Wild Type	Portugal012	Portugal	Almendras 11A, Evora, prospecting survey	E1.1
Wild Type	Portugal013	Portugal	Almendras 12B, Evora, prospecting survey	E1.1
Wild Type	Portugal021	Portugal	Almendras 13E, Evora, prospecting survey	E3.1
Wild Type	Portugal014	Portugal	Almendras 14D, Evora, prospecting survey	E1.1
Wild Type	Portugal022	Portugal	Almendras 14E, Evora, prospecting survey	E3.1
Wild Type	Portugal023	Portugal	Almendras 15E, Evora, prospecting survey	E3.1
Wild Type	Portugal024	Portugal	Almendras 16F, Evora, prospecting survey	E3.1
Wild Type	Portugal015	Portugal	Almendras 17G, Evora, prospecting survey	E1.1
Wild Type	Portugal020	Portugal	Almendras 18H, Evora, prospecting survey	E3.1
Wild Type	Portugal016	Portugal	Almendras 21, Evora, prospecting survey	E1.1
Wild Type	Portugal029	Portugal	Almendras 22, Evora, prospecting survey	E3.1
Wild Type	Portugal030	Portugal	Almendras 23, Evora, prospecting survey	E3.1
Wild Type	Portugal031	Portugal	Almendras 24, Evora, prospecting survey	E3.1
Wild Type	Portugal017	Portugal	Almendras 25, Evora, prospecting survey	E1.1
Wild Type	Portugal032	Portugal	Almendras 26, Evora, prospecting survey	E3.1
Wild Type	Portugal001	Portugal	Cascais 1, Lisboa, prospecting survey	E1.1
Wild Type	Portugal009	Portugal	Cascais 10, Lisboa, prospecting survey	E3.1
Wild Type	Portugal018	Portugal	Cascais 11, Lisboa, prospecting survey	E3.1
Wild Type	Portugal011	Portugal	Cascais 12, Lisboa, prospecting survey	E1.1
Wild Type	Portugal019	Portugal	Cascais 13, Lisboa, prospecting survey	E3.1
Wild Type	Portugal025	Portugal	Cascais 14, Lisboa, prospecting survey	E3.1
Wild Type	Portugal026	Portugal	Cascais 15, Lisboa, prospecting survey	E3.1
Wild Type	Portugal027	Portugal	Cascais 16, Lisboa, prospecting survey	E3.1
Wild Type	Portugal028	Portugal	Cascais 17, Lisboa, prospecting survey	E3.1
Wild Type	Portugal002	Portugal	Cascais 2, Lisboa, prospecting survey	E3.1
Wild Type	Portugal003	Portugal	Cascais 3, Lisboa, prospecting survey	E3.1
Wild Type	Portugal004	Portugal	Cascais 4, Lisboa, prospecting survey	E3.1
Wild Type	Portugal010	Portugal	Cascais 5, Lisboa, prospecting survey	E1.1
Wild Type	Portugal005	Portugal	Cascais 6, Lisboa, prospecting survey	E3.1
Wild Type	Portugal006	Portugal	Cascais 7, Lisboa, prospecting survey	E3.1
Wild Type	Portugal007	Portugal	Cascais 8, Lisboa, prospecting survey	E3.1
Wild Type	Portugal008	Portugal	Cascais 9, Lisboa, prospecting survey	E3.1
Wild Type	Spain034	Spain	Cordoba, Cor04Ap, prospecting survey	E2.3
Wild Type	Spain003	Spain	Cordoba, Cor06AP, prospecting survey	E1.1
Wild Type	Spain021	Spain	Cordoba, Cor13Ap, prospecting survey	E1.1
Wild Type	Spain035	Spain	Cordoba, Cor15Ap, prospecting survey	E2.3
Wild Type	Spain012	Spain	Cordoba, Cor17Ap, prospecting survey	E3.1
Wild Type	Spain013	Spain	Cordoba, Cor18Ap, prospecting survey	E3.1
Wild Type	Spain040	Spain	Cordoba, Cor23Ap, prospecting survey	E2.N9
Wild Type	Spain036	Spain	Cordoba, Cor24Ap, prospecting survey	E2.3
Wild Type	Spain052	Spain	Extremadura, Ex07, prospecting survey	E2.N14
Wild Type	Spain048	Spain	Ibiza, IB09, prospecting survey	E2.N6
Wild Type	Spain010	Spain	Jaen, JA18, prospecting survey	E2.N10
Wild Type	Spain009	Spain	Menorca, ME01, prospecting survey	E3.1
Wild Type	Spain037	Spain	Sevilla, S_05Ap, prospecting survey	E2.3
Wild Type	Spain038	Spain	Sevilla, S_06Ap, prospecting survey	E2.3
Wild Type	Spain001	Spain	Sevilla, S_15AP, prospecting survey	E3.1
Wild Type	Spain016	Spain	Sevilla, S_16Ap, prospecting survey	E3.1
Wild Type	Spain054	Spain	Sevilla, S_18Ap, prospecting survey	E3.N2
Wild Type	Spain023	Spain	Sevilla, S_21Ap, prospecting survey	E1.1
Wild Type	Spain024	Spain	Sevilla, S_23Ap, prospecting survey	E1.1
Wild Type	Spain022	Spain	W 105, Jaen, IFAPA Wild repository	E1.1
Wild Type	Spain029	Spain	W1, Cadiz, IFAPA Wild repository	E2.3
Wild Type	Spain011	Spain	W101, Jaen, IFAPA Wild repository	E2.N10
Wild Type	Spain031	Spain	W117, Cadiz, IFAPA Wild repository	E2.3
Wild Type	Spain044	Spain	W133, Jaen, IFAPA Wild repository	E2.N16
Wild Type	Spain002	Spain	W138, Palma de Mallorca, IFAPA Wild repository	E2.N7
Wild Type	Spain051	Spain	W157, Cadiz, IFAPA Wild repository	E2.N14
Wild Type	Spain018	Spain	W163, Extremadura, IFAPA Wild repository	E3.1
Wild Type	Spain007	Spain	W179, Extremadura, IFAPA Wild repository	E3.1
Wild Type	Spain017	Spain	W182, Extremadura, IFAPA Wild repository	E3.1
Wild Type	Spain032	Spain	W2, Cadiz, IFAPA Wild repository	E2.3
Wild Type	Spain028	Spain	W20, Cadiz, IFAPA Wild repository	E2.3
Wild Type	Spain004	Spain	W29, Cadiz, IFAPA Wild repository	E3.N2
Wild Type	Spain005	Spain	W3, Cadiz, IFAPA Wild repository	E2.3
Wild Type	Spain019	Spain	W41, Menorca, IFAPA Wild repository	E3.1
Wild Type	Spain020	Spain	W45, Cadiz, IFAPA Wild repository	E1.1
Wild Type	Spain030	Spain	W6, Cadiz, IFAPA Wild repository	E2.3
Wild Type	Spain033	Spain	W65, Cadiz, IFAPA Wild repository	E2.3
Wild Type	Spain015	Spain	W69, Jaen, IFAPA Wild repository	E3.1
Wild Type	Spain026	Spain	W7, Cadiz, IFAPA Wild repository	E2.3
Wild Type	Spain025	Spain	W70, Cadiz, IFAPA Wild repository	E2.3
Wild Type	Spain014	Spain	W74, Jaen, IFAPA Wild repository	E3.1
Wild Type	Spain027	Spain	W77, Cadiz, IFAPA Wild repository	E2.3
Wild Type	Spain053	Spain	W94, Palma de Mallorca, IFAPA Wild repository	E2.N14
Subspecies	O. e. subsp. laperrinei L001	Algeria	INRA*	E1.1
Subspecies	O. e. subsp. laperrinei L002	Algeria	Institute National Agronomique INA, El-Harrach, Algérie, prospecting survey	E1.1
Subspecies	O. e. subsp. laperrinei L003	Algeria	Institute National Agronomique INA, El-Harrach, Algérie, prospecting survey	E1.1
Subspecies	O. e. subsp. laperrinei L004	Algeria	Institute National Agronomique INA, El-Harrach, Algérie, prospecting survey	LAP.N1
Subspecies	O. e. subsp. cuspidata China	China	IRO*	CUS.N6
Subspecies	O. e. subsp. cuspidata ferF001	India	IRO*	CUS.N4
Subspecies	O. e. subsp. cuspidata ferF002	India	IRO*	CUS.N7
Subspecies	O. e. subsp. cuspidata ferF003	India	IRO*	CUS.N5
Subspecies	O. e. subsp. cuspidata II004	Iran	Hormozgan, Bokhoon1, prospecting survey	CUS.N7
Subspecies	O. e. subsp. cuspidata I026	Iran	Hormozgan, Bokhoon10, prospecting survey	CUS.N7
Subspecies	O. e. subsp. cuspidata I027	Iran	Hormozgan, Bokhoon2, prospecting survey	CUS.N7
Subspecies	O. e. subsp. cuspidata II5	Iran	Hormozgan, Bokhoon7, prospecting survey	CUS.N7
Subspecies	O. e. subsp. cuspidata I028	Iran	Hormozgan,Bokhoon3, prospecting survey	CUS.N7
Subspecies	O. e. subsp. cuspidata I029	Iran	Hormozgan,Bokhoon4, prospecting survey	CUS.N7
Subspecies	O. e. subsp. cuspidata I030	Iran	Hormozgan,Bokhoon5, prospecting survey	CUS.N7
Subspecies	O. e. subsp. cuspidata I031	Iran	Hormozgan,Bokhoon6, prospecting survey	CUS.N7
Subspecies	O. e. subsp. cuspidata I032	Iran	Hormozgan,Bokhoon8, prospecting survey	CUS.N7
Subspecies	O. e. subsp. cuspidata I033	Iran	Hormozgan,Bokhoon9, prospecting survey	CUS.N7
Subspecies	O. e. subsp. cuspidata I003	Iran	Kerman, Aghin, prospecting survey	CUS.N6
Subspecies	O. e. subsp. cuspidata I019	Iran	Kerman, Kamsh1, prospecting survey	CUS.N6
Subspecies	O. e. subsp. cuspidata I020	Iran	Kerman, Kamsh3, prospecting survey	CUS.N6
Subspecies	O. e. subsp. cuspidata I021	Iran	Kerman, Kamsh5, prospecting survey	CUS.N6
Subspecies	O. e. subsp. cuspidata I022	Iran	Kerman, Kamsh7, prospecting survey	CUS.N6
Subspecies	O. e. subsp. cuspidata I023	Iran	Kerman, Kamsh8, prospecting survey	CUS.N7
Subspecies	O. e. subsp. cuspidata I006	Iran	Kerman, Takhtkhajeh, prospecting survey	CUS.N7
Subspecies	O. e. subsp. cuspidata I007	Iran	Kerman, Torang10s, prospecting survey	CUS.N7
Subspecies	O. e. subsp. cuspidata I008	Iran	Kerman, Torang11s, prospecting survey	CUS.N6
Subspecies	O. e. subsp. cuspidata I002	Iran	Kerman, Torang121, prospecting survey	CUS.N7
Subspecies	O. e. subsp. cuspidata I034	Iran	Kerman, Torang122, prospecting survey	CUS.N7
Subspecies	O. e. subsp. cuspidata I035	Iran	Kerman, Torang123, prospecting survey	CUS.N7
Subspecies	O. e. subsp. cuspidata I004	Iran	Kerman, Torang128, prospecting survey	CUS.N7
Subspecies	O. e. subsp. cuspidata I009	Iran	Kerman, Torang12s, prospecting survey	CUS.N6
Subspecies	O. e. subsp. cuspidata I010	Iran	Kerman, Torang1s, prospecting survey	CUS.N7
Subspecies	O. e. subsp. cuspidata I011	Iran	Kerman, Torang2s, prospecting survey	CUS.N6
Subspecies	O. e. subsp. cuspidata I012	Iran	Kerman, Torang3s, prospecting survey	CUS.N6
Subspecies	O. e. subsp. cuspidata I013	Iran	Kerman, Torang4s, prospecting survey	CUS.N6
Subspecies	O. e. subsp. cuspidata I014	Iran	Kerman, Torang5s, prospecting survey	CUS.N7
Subspecies	O. e. subsp. cuspidata I015	Iran	Kerman, Torang6s, prospecting survey	CUS.N6
Subspecies	O. e. subsp. cuspidata I016	Iran	Kerman, Torang7s, prospecting survey	CUS.N6
Subspecies	O. e. subsp. cuspidata I017	Iran	Kerman, Torang8s, prospecting survey	CUS.N6
Subspecies	O. e. subsp. cuspidata I018	Iran	Kerman, Torang9s, prospecting survey	CUS.N6
Subspecies	O. e. subsp. cuspidata I005	Iran	Kerman, TorangIV, prospecting survey	CUS.N7
Subspecies	O. e. subsp. cuspidata I024	Iran	Sistan-Baloochestan, BeerkI, prospecting survey	CUS.N7
Subspecies	O. e. subsp. cuspidata I025	Iran	Sistan-Baloochestan, BeerkII, prospecting survey	CUS.N7
Subspecies	O. e. subsp. cuspidata I036	Iran	Sistan-Baloochestan, BirkI, prospecting survey	CUS.N7
Subspecies	O. e. subsp. cuspidata I001	Iran	Sistan-Baloochestan, Hooshak, prospecting survey	CUS.N6
Subspecies	O. e. subsp. cuspidata O001	Ethipoia	Botanical garden, Rome, Italy	CUS.N7
Subspecies	O. e. subsp. cuspidata O002	Ethipoia	Botanical garden, Rome, Italy	CUS.N7
Subspecies	O. e. subsp. cuspidata O003	Ethipoia	Botanical garden, Rome, Italy	CUS.N7
Subspecies	O. e. subsp. cuspidata AfrA002	Kenya	INRA*	CUS.N1
Subspecies	O. e. subsp. cuspidata IndI005	Kenya	KEW*	CUS.N2
Subspecies	O. e. subsp. maroccana M001	Morocco	KEW*	MAR.N1
Subspecies	O. e. subsp. maroccana M36	Morocco	W216, Tamskrout Ansri, IFAPA Wild repository	MAR.N5
Subspecies	O. e. subsp. maroccana M41	Morocco	W218, Imouzzer Ida Ou Tanane, IFAPA Wild repository	MAR.N1
Subspecies	O. e. subsp. maroccana M42	Morocco	W220, Imouzzer Ida Ou Tanane, IFAPA Wild repository	MAR.N1
Subspecies	O. e. subsp. maroccana M17	Morocco	W228, Tassadamt Argana, IFAPA Wild repository	MAR.N2
Subspecies	O. e. subsp. cuspidata C010	Nepal	Katmandu, prospecting survey	CUS.N10
Subspecies	O. e. subsp. cuspidata C017	Nepal	Katmandu, prospecting survey	CUS.N10
Subspecies	O. e. subsp. cuspidata C020	Nepal	Katmandu, prospecting survey	CUS.N8
Subspecies	O. e. subsp. cuspidata C047	Nepal	Katmandu, prospecting survey	CUS.N9
Subspecies	O. e. subsp. cerasiformis S45	Portugal	W142, Madeira, IFAPA Wild repository	CER.N2
Subspecies	O. e. subsp. cerasiformis S42	Portugal	W151, Madeira, IFAPA Wild repository	GUA.N2
Subspecies	O. e. subsp. cerasiformis S57	Portugal	W155, Porto Santo, IFAPA Wild repository	MAR.N1
Subspecies	O. e. subsp. cerasiformis S43	Portugal	W187, Porto Santo, IFAPA Wild repository	CER.N1
Subspecies	O. e. subsp. guanchica S56	Spain	Gran Canaria, PG10, prospecting surveys	GUA.N6
Subspecies	O. e. subsp. guanchica G001	Spain	La Palma, prospecting survey	GUA.N1
Subspecies	O. e. subsp. guanchica S58	Spain	La Palma, Rosalia 1_9 , prospecting survey	GUA.N1
Subspecies	O. e. subsp. guanchica S59	Spain	La Palma, Rosalia 2_13, prospecting survey	GUA.N1
Subspecies	O. e. subsp. guanchica S06	Spain	Tenerife, TN 8-2X, prospecting surveys	GUA.N2
Subspecies	O. e. subsp. guanchica S55	Spain	W118, Gran Canaria, IFAPA Wild repository	GUA.N6
Subspecies	O. e. subsp. guanchica S49	Spain	W120, Gran canaria, IFAPA Wild repository	GUA.N5
Subspecies	O. e. subsp. guanchica S41	Spain	W21, La Palma, IFAPA Wild repository	GUA.N2
Subspecies	O. e. subsp. guanchica S50	Spain	W25, Gran Canaria, IFAPA Wild repository	GUA.N5
Subspecies	O. e. subsp. guanchica S46	Spain	W33, Tenerife, IFAPA Wild repository	GUA.N4
Subspecies	O. e. subsp. guanchica S47	Spain	W34, Tenerife, IFAPA Wild repository	GUA.N4
Subspecies	O. e. subsp. guanchica S39	Spain	W38, La Gomera, IFAPA Wild repository	GUA.N3
Subspecies	O. e. subsp. guanchica S08	Spain	W46, Gran Canaria, IFAPA Wild repository	GUA.N5
Subspecies	O. e. subsp. cuspidata chryC004	Yemen	INRA*	CUS.N3
Related Species sub genus Olea, section Ligustroides	Olea capensis	South Africa	Cape Town, prospecting survey**
Related Species sub genus Tetrapilus	Olea brachiata	Sumatra	INRA*
Other Genus	Syringa vulgaris	Mediterranenan basin (France)	C116, Perugia, Italy
Other Genus	Forsythia spp.	Mediterranenan basin (France)	C118, Perugia, Italy
Other Genus	Phillyrea angustifolia	Mediterranenan basin (France)	La Gardiole, prospecting survey**
The DNA of the underlined accessions were previously extracted and stored, see publications below.
Ɨrootstock of ancient olive trees.
IFAPA-WOGBC: IFAPA - World Olive Germplasm Bank, Cordoba, Spain
CNR-IOGC: CNR - International Olive Germplasm Collection, Terni, Italy
INRA: UR Genetique et Amelioration des Plantes, Montpellier, France
IRO: Instituto di Ricerche sulla Olivicoltura, CNR, Perugia, Italy
KEW: RGB Kew Living Collection, London, UK
Publication list, which all the detailed sample information are in:
Angiolillo, A., Mencuccini, M. and Baldoni, L., 1999. Olive genetic diversity assessed using amplified fragment length polymorphisms. Theoretical and Applied Genetics, 98(3), pp.411-421.
Angus, J., 2014. Olive Odyssey: Searching for the Secrets of the Fruit that Seduced the World. Greystone Books Ltd.
Belaj, A., De La Rosa, R., Lorite, I.J., Mariotti, R., Cultrera, N.G., Beuzón, C.R., González-Plaza, J.J., Muñoz-Mérida, A., Trelles, O. and Baldoni, L., 2018. Usefulness of a new large set of high throughput EST-SNP markers as a tool for olive germplasm collection management. Frontiers in plant science, 9, p.1320.
Belaj, A., Ninot, A., Gómez-Gálvez, F.J., El Riachy, M., Gurbuz-Veral, M., Torres, M., Lazaj, A., Klepo, T., Paz, S., Ugarte, J. and Baldoni, L., 2022. Utility of EST-SNP Markers for Improving Management and Use of Olive Genetic Resources: A Case Study at the Worldwide Olive Germplasm Bank of Córdoba. Plants, 11(7), p.921.
Hosseini-Mazinani, M., Mariotti, R., Torkzaban, B., Sheikh-Hassani, M., Ataei, S., Cultrera, N.G., Pandolfi, S. and Baldoni, L., 2014. High genetic diversity detected in olives beyond the boundaries of the Mediterranean Sea. PloS one, 9(4), p.e93146.
**Lumaret, R., Amane, M., Ouazzani, N., Baldoni, L. and Debain, C., 2000. Chloroplast DNA variation in the cultivated and wild olive taxa of the genus Olea L. Theoretical and Applied Genetics, 101(4), pp.547-553.
Mousavi, S., Mariotti, R., Bagnoli, F., Costantini, L., Cultrera, N.G., Arzani, K., Pandolfi, S., Vendramin, G.G., Torkzaban, B., Hosseini-Mazinani, M. and Baldoni, L., 2017. The eastern part of the Fertile Crescent concealed an unexpected route of olive (Olea europaea L.) differentiation. Annals of Botany, 119 (8), pp.1305-1318.
Ninot, A., Howad, W., Aranzana, M.J., Senar, R., Romero, A., Mariotti, R., Baldoni, L. and Belaj, A., 2018. Survey of over 4, 500 monumental olive trees preserved on-farm in the northeast Iberian Peninsula, their genotyping and characterization. Scientia Horticulturae, 231, pp.253-264.
*Rallo, P., Tenzer, I., Gessler, C., Baldoni, L., Dorado, G. and Martin, A., 2003. Transferability of olive microsatellite loci across the genus Olea. Theoretical and Applied Genetics, 107(5), pp.940-946.
