# Supplementary material for: Genealogical tracing of Olea europaea species and pedigree relationships of var. europaea using chloroplast and nuclear markers
Source: BMC Plant Biol. 2023 Sep 26;23:452. doi: 10.1186/s12870-023-04440-3 (PMC10521521; doi:10.1186/s12870-023-04440-3)
Supplement: Supplementary file 2 — Supplementary Material 2 [file 12870_2023_4440_MOESM2_ESM.xlsx]

## Sheet: Linked_polymorphisms
Supplementary Table S2. A) linked polymorphisms among the 56 chlorotypes identified. B) Correspondences among detected polymorphisms and the pair of primers used to amplify them.
CHLOROTYPE	POS001	POS002	POS003	POS004	POS005	POS006	POS007	POS008	POS009	POS010	POS011	POS012	POS013	POS014	POS015	POS016	POS017	POS018	POS019	POS020	POS021	POS053	POS054	POS055	POS022	POS023	POS024	POS025	POS026	POS027	POS038	POS039	POS079	POS081	POS082	POS083	POS084	POS100	POS101	POS103	POS104	POS105	POS123	POS124	POS125	POS028	POS029	POS030	POS031
O. brachiata	G	G	A	G	G	del	A	C	T	C	T	T	A	T	C	G	C	G	G	T	G	A	A	A	C	A	G	G	C	T	T	A	T	A	A	A	A	C	C	del	del	del	T	G	A	T	del	del	del
O. capensis	A	G	A	G	A	T	A	A	T	T	T	C	A	T	C	G	C	G	G	T	G	A	A	A	C	A	T	G	C	T	T	A	T	A	A	A	A	C	C	del	del	del	T	G	A	del	del	del	T
Forsythia	G	G	A	G	G	T	A	A	T	C	T	C	A	T	C	G	C	G	G	A	G	A	A	A	C	A	G	T	T	A	del	del	del	del	del	del	del	A	A	C	C	C	del	del	del	T	G	A	del
Phillyrea	del	G	A	G	G	T	A	C	T	C	T	C	A	T	C	G	C	T	G	A	G	A	A	A	del	A	G	G	C	T	T	A	T	A	A	A	A	C	C	del	del	del	T	G	A	del	del	del	T
Syringa	G	G	A	G	G	T	A	A	T	C	T	C	A	T	C	G	C	G	G	A	G	A	A	A	C	A	G	T	T	A	del	del	del	del	del	del	del	A	A	C	C	C	del	del	del	del	G	A	T
CUS.N1	A	G	A	G	T	T	A	C	T	C	T	C	A	A	C	G	C	G	G	T	G	A	A	A	A	C	T	G	C	T	T	A	T	A	A	A	A	C	C	del	del	del	T	G	A	T	del	del	T
CUS.N2	A	G	A	G	T	T	A	C	T	C	T	C	A	T	C	G	C	G	T	T	G	A	A	A	A	A	T	G	C	T	T	A	T	A	A	A	A	C	C	del	del	del	T	G	A	T	del	del	T
CUS.N3	A	G	A	G	T	T	A	C	T	C	T	C	A	T	C	G	C	G	G	T	G	A	A	A	A	A	T	G	C	T	T	A	T	A	A	A	A	C	C	del	del	del	T	G	A	T	T	del	T
CUS.N4	A	G	A	G	A	T	A	C	T	C	T	C	A	T	C	G	C	G	T	A	G	A	A	A	C	A	T	G	C	T	T	A	T	A	A	A	A	C	C	del	del	del	T	G	A	T	T	del	T
CUS.N5	A	G	A	G	T	T	A	C	T	C	T	C	A	T	C	G	C	G	T	T	G	A	A	A	C	A	T	G	C	T	T	A	T	A	A	A	A	C	C	del	del	del	T	G	A	T	T	del	del
CUS.N6	A	C	T	C	T	T	A	C	T	C	T	C	A	T	C	G	C	G	T	T	G	A	A	A	C	A	T	G	C	T	T	A	T	A	A	A	A	C	C	del	del	del	T	G	A	T	T	del	T
CUS.N7	A	C	T	C	T	T	A	C	T	C	T	C	A	T	C	G	C	G	T	T	G	A	A	A	C	A	T	G	C	T	T	A	T	A	A	A	A	C	C	del	del	del	T	G	A	T	T	del	T
CUS.N8	A	G	A	G	T	T	A	C	T	C	T	C	A	T	C	G	C	G	G	T	G	A	A	A	A	A	T	G	C	T	T	A	T	A	A	A	A	C	C	del	del	del	T	G	A	T	T	T	T
CUS.N9	A	C	T	C	T	C	A	C	T	C	T	C	A	T	C	G	C	G	T	T	G	A	A	A	C	A	T	G	C	T	T	A	T	A	A	A	A	C	C	del	del	del	T	G	A	T	T	del	T
CUS.N10	A	C	T	C	T	T	A	C	T	C	T	C	A	T	C	G	C	G	T	T	G	A	A	A	C	A	T	G	C	T	T	A	T	A	A	A	A	C	C	del	del	del	T	G	A	T	T	del	T
CER.N1	A	G	A	G	T	T	A	C	T	C	T	C	A	T	C	G	C	G	G	T	G	A	A	A	A	A	G	G	C	T	T	A	T	A	A	A	A	C	C	del	del	del	T	G	A	T	del	del	T
CER.N2	A	G	A	G	T	T	A	C	T	C	T	C	A	T	C	G	C	G	G	T	G	A	A	A	A	A	G	G	C	T	T	A	T	A	A	A	A	C	C	del	del	del	T	G	A	del	del	del	T
MAR.N1	A	G	A	G	T	C	A	C	T	C	T	C	A	T	C	G	C	G	G	T	G	A	A	A	A	A	G	G	C	T	T	A	T	A	A	A	A	C	C	del	del	del	T	G	A	T	del	del	T
MAR.N2	A	G	A	G	T	T	A	C	T	C	T	C	A	T	C	G	C	G	G	T	G	A	A	A	A	A	G	G	C	T	T	A	T	A	A	A	A	C	C	del	del	del	T	G	A	T	del	del	T
MAR.N3	A	G	A	G	T	T	A	C	T	C	T	C	A	T	C	G	C	G	G	T	G	A	A	A	A	A	G	G	C	T	T	A	T	A	A	A	A	C	C	del	del	del	T	G	A	T	del	del	T
MAR.N4	A	G	A	G	T	T	A	C	T	C	T	C	A	T	C	G	C	G	G	T	G	A	A	A	A	A	G	G	C	T	T	A	T	A	A	A	A	C	C	del	del	del	T	G	A	T	del	del	T
MAR.N5	A	G	A	G	T	T	A	C	T	C	T	C	A	T	C	G	C	G	G	T	G	A	A	A	A	A	G	G	C	T	T	A	T	A	A	A	A	C	C	del	del	del	T	G	A	del	del	del	T
GUA.N1	A	G	A	G	T	T	A	C	T	C	T	C	A	T	C	G	C	G	G	T	G	A	A	A	A	A	G	G	C	T	T	A	T	A	A	A	A	C	C	del	del	del	T	G	A	del	del	del	T
GUA.N2	A	G	A	G	T	T	A	C	T	C	T	C	A	T	C	G	C	G	G	T	G	A	A	A	A	A	G	G	C	T	T	A	T	A	A	A	A	C	C	del	del	del	T	G	A	del	del	del	T
GUA.N3	A	G	A	G	T	T	A	C	T	C	T	C	A	T	C	G	C	G	G	T	G	A	A	A	A	A	G	G	C	T	T	A	T	A	A	A	A	C	C	del	del	del	T	G	A	del	del	del	T
GUA.N4	A	G	A	G	T	T	A	C	T	C	T	C	A	T	C	G	C	G	G	T	G	A	A	A	A	A	G	G	C	T	T	A	T	A	A	A	A	C	C	del	del	del	T	G	A	del	del	del	T
GUA.N5	A	G	A	G	T	T	A	C	T	C	T	C	A	T	C	G	C	G	G	T	G	A	A	A	A	A	G	G	C	T	T	A	T	A	A	A	A	C	C	del	del	del	T	G	A	del	del	del	T
GUA.N6	A	G	A	G	T	C	A	C	T	C	T	C	A	T	C	G	C	G	G	T	G	A	A	A	A	A	G	G	C	T	T	A	T	A	A	A	A	C	C	del	del	del	T	G	A	del	del	del	T
LAP.N1	G	G	A	G	T	T	A	T	T	C	C	C	A	A	C	A	C	T	T	T	A	del	del	del	A	A	G	G	C	T	T	A	T	A	A	A	A	C	C	del	del	del	T	G	A	T	T	del	T
E1.1	G	G	A	G	T	T	A	T	T	C	C	C	A	A	C	A	C	T	T	T	A	del	del	del	C	A	G	G	C	T	T	A	T	A	A	A	A	C	C	del	del	del	T	G	A	T	T	del	T
E1.2	G	G	A	G	T	T	A	T	T	C	C	C	A	T	C	A	C	G	G	T	A	del	del	del	C	A	G	G	C	T	T	A	T	A	A	A	A	C	C	del	del	del	T	G	A	T	T	del	T
E1.3	G	G	A	G	T	T	A	T	T	C	C	C	A	A	C	A	C	G	T	T	A	del	del	del	C	A	G	G	C	T	T	A	T	A	A	A	A	C	C	del	del	del	T	G	A	T	T	del	T
E1.N4	G	G	A	G	T	T	A	T	T	C	C	C	A	A	C	A	C	T	T	T	A	del	del	del	C	A	G	G	C	T	T	A	T	A	A	A	A	C	C	del	del	del	T	G	A	T	del	del	T
E1.N5	G	G	A	G	T	T	A	T	T	C	T	C	A	A	C	A	C	T	T	T	A	del	del	del	C	A	G	G	C	T	T	A	T	A	A	A	A	C	C	del	del	del	T	G	A	T	T	del	T
E1.N6	G	G	A	G	T	T	A	T	T	T	C	C	A	A	C	A	C	T	T	T	A	del	del	del	C	A	G	G	C	T	T	A	T	A	A	A	A	C	C	del	del	del	T	G	A	T	T	del	T
E1.N7	G	G	A	G	T	T	A	T	T	C	C	C	A	T	C	A	C	T	T	T	A	del	del	del	C	A	T	G	C	T	T	A	T	A	A	A	A	C	C	del	del	del	T	G	A	T	T	T	T
E2.1	A	G	A	G	A	C	A	C	G	T	T	C	A	T	C	G	T	G	T	A	G	A	A	A	A	A	G	G	C	T	T	A	T	A	A	A	A	C	C	del	del	del	T	G	A	T	del	del	T
E2.3	A	G	A	G	T	C	A	C	G	T	T	C	A	T	T	G	C	G	T	A	G	A	A	A	A	A	G	G	C	T	T	A	T	A	A	A	A	C	C	del	del	del	T	G	A	T	del	del	T
E2.N4	A	G	A	G	A	C	A	C	G	T	T	C	A	T	T	G	T	G	T	A	G	A	A	A	A	A	G	G	C	T	T	A	T	A	A	A	A	C	C	del	del	del	T	G	A	T	del	del	T
E2.N5	A	G	A	G	A	C	A	C	G	T	T	C	A	T	C	G	T	G	G	A	G	A	A	A	A	A	G	G	C	T	T	A	T	A	A	A	A	C	C	del	del	del	T	G	A	T	del	del	T
E2.N6	A	G	A	G	T	C	A	C	G	T	T	C	A	T	C	G	T	G	G	A	G	A	A	A	A	A	G	G	C	T	T	A	T	A	A	A	A	C	C	del	del	del	T	G	A	T	del	del	T
E2.N7	A	G	A	G	T	C	A	C	G	T	T	C	A	A	T	G	T	G	T	A	G	A	A	A	A	A	G	G	C	T	T	A	T	A	A	A	A	C	C	del	del	del	T	G	A	T	del	del	T
E2.N8	A	G	A	G	T	C	A	C	G	T	T	C	A	A	T	G	C	G	T	A	G	A	A	A	A	A	G	G	C	T	T	A	T	A	A	A	A	C	C	del	del	del	T	G	A	T	del	del	T
E2.N9	A	G	A	G	T	C	C	C	G	T	C	C	A	T	T	A	C	G	T	T	G	A	A	A	A	A	G	G	C	T	T	A	T	A	A	A	A	C	C	del	del	del	T	G	A	T	del	del	T
E2.N10	A	G	A	G	T	C	A	C	G	T	C	C	A	T	T	A	C	G	T	T	G	A	A	A	A	A	G	G	C	T	T	A	T	A	A	A	A	C	C	del	del	del	T	G	A	T	del	del	T
E2.N11	A	G	A	G	A	C	A	C	G	T	T	C	A	A	C	G	T	G	T	A	G	A	A	A	A	A	G	G	C	T	T	A	T	A	A	A	A	C	C	del	del	del	T	G	A	T	del	del	T
E2.N12	A	G	A	G	A	C	A	C	G	T	T	C	A	T	C	G	T	G	T	T	G	A	A	A	A	A	G	G	C	T	T	A	T	A	A	A	A	C	C	del	del	del	T	G	A	T	del	del	T
E2.N13	A	G	A	G	T	C	A	C	G	T	T	C	A	T	T	G	T	G	T	A	G	A	A	A	A	A	G	G	C	T	T	A	T	A	A	A	A	C	C	del	del	del	T	G	A	T	del	del	T
E2.N14	A	G	A	G	T	C	A	C	G	T	T	C	A	T	C	G	T	G	T	A	G	A	A	A	A	A	G	G	C	T	T	A	T	A	A	A	A	C	C	del	del	del	T	G	A	T	del	del	T
E2.N15	A	G	A	G	T	C	A	C	G	T	T	C	A	T	C	G	T	G	T	A	G	A	A	A	A	A	G	G	C	T	T	A	T	A	A	A	A	C	C	del	del	del	T	G	A	T	del	del	T
E2.N16	A	G	A	G	T	C	A	C	G	T	T	C	A	T	C	G	T	G	T	A	G	A	A	A	A	A	G	G	C	T	T	A	T	A	A	A	A	C	C	del	del	del	T	G	A	T	del	del	T
E2.N17	A	G	A	G	T	C	A	C	G	T	T	C	A	T	C	G	C	G	T	T	G	A	A	A	A	A	G	G	C	T	T	A	T	A	A	A	A	C	C	del	del	del	T	G	A	T	del	del	T
E2.N18	A	G	A	G	T	C	A	C	G	T	T	C	A	A	T	G	T	G	T	A	G	A	A	A	A	A	G	G	C	T	T	A	T	A	A	A	A	C	C	del	del	del	T	G	A	T	del	del	T
E2.N19	A	G	A	G	T	T	C	C	T	C	T	T	G	T	C	G	C	G	G	T	G	A	A	A	A	C	G	T	C	T	T	A	T	A	A	A	A	C	C	del	del	del	T	G	A	T	del	del	T
E3.1	A	G	A	G	T	T	C	C	T	C	T	T	G	T	C	G	C	G	G	T	G	A	A	A	A	C	G	T	C	T	T	A	T	A	A	A	A	C	C	del	del	del	T	G	A	del	del	del	T
E3.N2	A	G	A	G	T	T	C	C	T	C	T	T	A	T	C	G	C	G	G	T	G	A	A	A	A	A	G	T	C	T	T	A	T	A	A	A	A	C	C	del	del	del	T	G	A	del	del	del	T
B
Primer name*	P1	P1-2n^			P2	P3	P7	P9	P14	P19	P21	P23	P24	P25n^	P26	P27	P29	P30	P33	P34	P35	P38	P39	P39n^	P40	P4					P5			P8				P1013
Position name	POS001	POS002	POS003	POS004	POS005	POS006	POS007	POS008	POS009	POS010	POS011	POS012	POS013	POS014	POS015	POS016	POS017	POS018	POS019	POS020	POS021	POS022	POS023	POS024	POS025	POS026	POS027	POS028	POS029	POS030	POS031	POS032	POS033	POS034	POS035	POS036	POS037	POS038	POS039	POS040	POS041	POS042	POS043	POS044	POS045	POS046	POS047	POS048	POS049
*Primer denomination of each point of mutation through the olive chloroplast genome. The primer sequences and exact position in the cv. Frantoio genome was published in Hosseini-Mazinani et al., 2014 and Mariotti et al., 2010, respectively.
^These polymorphisms were detectedt by HRM analysis and confirmed by Sanger sequences.
[truncated: 149 more columns]
