# Supplementary material for: Genealogical tracing of Olea europaea species and pedigree relationships of var. europaea using chloroplast and nuclear markers
Source: BMC Plant Biol. 2023 Sep 26;23:452. doi: 10.1186/s12870-023-04440-3 (PMC10521521; doi:10.1186/s12870-023-04440-3)
Supplement: Supplementary file 3 — Supplementary Material 3 [file 12870_2023_4440_MOESM3_ESM.xlsx]

## Sheet: Haplo_diversity
Supplementary Table S3. Haploid Diversity calculated on the non-linked chloroplast polymorphisms.
Number of Loci	105
Number of Chlorotypes	56
Position	Na	Ne	I	h	uh
POS001	3	1.52381	0.581045	0.34375	0.35
POS002	2	1.15294	0.257319	0.132653	0.135065
POS005	3	1.50048	0.624167	0.333546	0.33961
POS006	3	1.92866	0.733355	0.481505	0.49026
POS007	2	1.15294	0.257319	0.132653	0.135065
POS008	3	1.49476	0.610509	0.330995	0.337013
POS009	2	1.7326	0.61386	0.422832	0.430519
POS010	2	1.81272	0.640561	0.448342	0.456494
POS011	2	1.36943	0.440852	0.26977	0.274675
POS012	2	1.15294	0.257319	0.132653	0.135065
POS013	2	1.07397	0.154076	0.0688776	0.0701299
POS014	2	1.46132	0.495411	0.315689	0.321429
POS015	2	1.32432	0.410116	0.244898	0.249351
POS016	2	1.41516	0.46922	0.293367	0.298701
POS017	2	1.50769	0.51958	0.336735	0.342857
POS018	2	1.28	0.37677	0.21875	0.222727
POS019	2	1.99745	0.692509	0.499362	0.508442
POS020	2	1.7326	0.61386	0.422832	0.430519
POS021	2	1.32432	0.410116	0.244898	0.249351
POS022	3	1.80854	0.696907	0.447066	0.455195
POS023	2	1.11285	0.2089	0.101403	0.103247
POS024	2	1.50769	0.51958	0.336735	0.342857
POS025	2	1.19421	0.300882	0.162628	0.165584
POS026	2	1.07397	0.154076	0.0688776	0.0701299
POS028	2	1.55401	0.541853	0.356505	0.362987
POS029	3	1.792	0.723817	0.441964	0.45
POS030	3	1.15634	0.306829	0.135204	0.137662
POS031	2	1.11285	0.2089	0.101403	0.103247
POS032	2	1.41516	0.46922	0.293367	0.298701
POS033	2	1.84906	0.651757	0.459184	0.467532
POS034	2	1.03635	0.089578	0.0350765	0.0357143
POS036	2	1.07397	0.154076	0.0688776	0.0701299
POS037	3	2.07407	0.805838	0.517857	0.527273
POS040	3	2.18081	0.892162	0.541454	0.551299
POS041	2	1.9382	0.677117	0.484056	0.492857
POS044	3	2.01802	0.757139	0.504464	0.513636
POS048	2	1.03635	0.089578	0.0350765	0.0357143
POS050	3	1.15549	0.297485	0.134566	0.137013
POS052	2	1.11285	0.2089	0.101403	0.103247
POS056	3	1.47507	0.555251	0.322066	0.327922
POS057	4	1.60491	0.701356	0.376913	0.383766
POS058	3	1.47507	0.555251	0.322066	0.327922
POS059	2	1.41516	0.46922	0.293367	0.298701
POS071	2	1.03635	0.089578	0.0350765	0.0357143
POS072	2	1.11285	0.2089	0.101403	0.103247
POS073	2	1.19421	0.300882	0.162628	0.165584
POS074	2	1.7326	0.61386	0.422832	0.430519
POS075	2	1.84906	0.651757	0.459184	0.467532
POS076	2	1.77376	0.627942	0.436224	0.444156
POS077	2	1.03635	0.089578	0.0350765	0.0357143
POS078	2	1.07397	0.154076	0.0688776	0.0701299
POS080	3	1.11443	0.242999	0.102679	0.104545
POS085	3	1.07471	0.178831	0.0695153	0.0707792
POS088	2	1.11285	0.2089	0.101403	0.103247
POS089	2	1.11285	0.2089	0.101403	0.103247
POS090	2	1.15294	0.257319	0.132653	0.135065
POS092	2	1.23659	0.3405	0.191327	0.194805
POS093	2	1.46132	0.495411	0.315689	0.321429
POS094	2	1.36943	0.440852	0.26977	0.274675
POS095	2	1.15294	0.257319	0.132653	0.135065
POS096	2	1.07397	0.154076	0.0688776	0.0701299
POS097	2	1.03635	0.089578	0.0350765	0.0357143
POS099	2	1.03635	0.089578	0.0350765	0.0357143
POS102	2	1.98985	0.690594	0.497449	0.506494
POS106	2	1.03635	0.089578	0.0350765	0.0357143
POS108	2	1.07397	0.154076	0.0688776	0.0701299
POS109	2	1.9122	0.670009	0.477041	0.485714
POS111	2	1.07397	0.154076	0.0688776	0.0701299
POS112	2	1.99745	0.692509	0.499362	0.508442
POS113	2	1.19421	0.300882	0.162628	0.165584
POS114	2	1.15294	0.257319	0.132653	0.135065
POS118	2	1.07397	0.154076	0.0688776	0.0701299
POS119	2	1.15294	0.257319	0.132653	0.135065
POS120	2	1.99745	0.692509	0.499362	0.508442
POS126	2	1.32432	0.410116	0.244898	0.249351
POS127	2	1.41516	0.46922	0.293367	0.298701
POS128	2	1.50769	0.51958	0.336735	0.342857
POS129	2	1.07397	0.154076	0.0688776	0.0701299
POS130	3	1.07471	0.178831	0.0695153	0.0707792
POS131	3	1.07471	0.178831	0.0695153	0.0707792
POS134	3	1.47507	0.555251	0.322066	0.327922
POS142	2	1.46132	0.495411	0.315689	0.321429
POS143	2	1.6	0.562335	0.375	0.381818
POS144	2	1.15294	0.257319	0.132653	0.135065
POS146	2	1.07397	0.154076	0.0688776	0.0701299
POS149	3	1.11443	0.242999	0.102679	0.104545
POS150	2	1.68966	0.59827	0.408163	0.415584
POS154	2	1.64533	0.581116	0.392219	0.399351
POS155	2	1.96	0.682908	0.489796	0.498701
POS156	2	1.96	0.682908	0.489796	0.498701
POS157	2	1.84906	0.651757	0.459184	0.467532
POS158	2	1.77376	0.627942	0.436224	0.444156
POS159	2	1.68966	0.59827	0.408163	0.415584
POS160	2	1.64533	0.581116	0.392219	0.399351
POS161	3	1.07471	0.178831	0.0695153	0.0707792
POS162	2	1.36943	0.440852	0.26977	0.274675
POS174	3	1.07471	0.178831	0.0695153	0.0707792
POS184	2	1.07397	0.154076	0.0688776	0.0701299
POS185	3	2.01802	0.757139	0.504464	0.513636
POS186	3	1.15549	0.297485	0.134566	0.137013
POS187	3	1.07471	0.178831	0.0695153	0.0707792
POS193	3	1.42675	0.527271	0.299107	0.304545
POS194	3	1.53725	0.616129	0.34949	0.355844
POS197	2	1.50769	0.51958	0.336735	0.342857
POS198	3	1.07471	0.178831	0.0695153	0.0707792
Mean and standard error over position for the entire population
	Na	Ne	I	h	uh
Mean	2.27619	1.40437	0.411596	0.250978	0.255541
SE	0.0458841	0.0321436	0.0212302	0.0157682	0.0160548
Na = number of different alleles
Ne = number of Effective Alleles = 1 / (Sum pi^2)
I = Shannon's information index = -1* Sum (pi * Ln (pi))
h = diversity = 1 - Sum pi^2
uh = unbiased diversity = (N / (N-1)) * h
Where pi is the frequency of the ith allele for the population & Sum pi^2 is the sum of the squared population allele frequencies.
