# Supplementary material for: Genealogical tracing of Olea europaea species and pedigree relationships of var. europaea using chloroplast and nuclear markers
Source: BMC Plant Biol. 2023 Sep 26;23:452. doi: 10.1186/s12870-023-04440-3 (PMC10521521; doi:10.1186/s12870-023-04440-3)
Supplement: Supplementary file 4 — Supplementary Material 4 [file 12870_2023_4440_MOESM4_ESM.xlsx]

## Sheet: COANCESTRY
Supplementary Table S4. Coancestry analysis results performed on 171 olive cultivars and considering 1,040 EST-SNPs. The analysis showed 14,535 dyads, trioML column corresponds to the r value of genetic relationship of each pair of cultivars equal to zero for unrelated cultivars, of c. 0.25 for half-sibs and of c. 0.5 for full sibs.
Dyad	ID1	ID2	trioML
1	Abbadi	Abbadi Abou Gabra 842	0.5503
2	Abbadi	Bent al Kadi	0.3214
3	Abbadi	Abou Kanani	0.4605
4	Abbadi	Abou Satl Mohazam	0.3278
5	Abbadi	Abunara	0.0277
6	Abbadi	Adkam	0.3573
7	Abbadi	Alameno de Cabra	0
8	Abbadi	Americano 1189	0
9	Abbadi	Arauco	0
10	Abbadi	Arbequina	0
11	Abbadi	Arbosana	0
12	Abbadi	Ascolana Tenera 62	0.0398
13	Abbadi	Ayvalik	0.1233
14	Abbadi	Barnea	0
15	Abbadi	Barri	0.2017
16	Abbadi	Beladi	0.253
17	Abbadi	Bianchera	0.0258
18	Abbadi	Biancolilla	0.0755
19	Abbadi	Blanqueta	0
20	Abbadi	Bolvino	0.1451
21	Abbadi	Borgiona	0
22	Abbadi	Bosana	0
23	Abbadi	Calatina	0
24	Abbadi	Canetera	0
25	Abbadi	Canino	0
26	Abbadi	Canivano Negro	0
27	Abbadi	Carolea 736	0.1973
28	Abbadi	Carrasqueno de Elvas	0
29	Abbadi	Carrasqueno de Porcuna	0
30	Abbadi	Cavalieri	0
31	Abbadi	Cerasuola	0
32	Abbadi	Cerezuela	0
33	Abbadi	Chalkidikis	0.2227
34	Abbadi	Changlot Real	0.0514
35	Abbadi	Chemlal de Kabilye	0
36	Abbadi	Chemlali	0
37	Abbadi	Chetoui	0
38	Abbadi	Cima di Melfi	0
39	Abbadi	Cipressino	0
40	Abbadi	Coratina 79	0
41	Abbadi	Corbella 645	0
42	Abbadi	Craputea	0
43	Abbadi	Crastu	0
44	Abbadi	Cuoricino	0.1073
45	Abbadi	Doebli	0.3509
46	Abbadi	Dokkar	0
47	Abbadi	Dolce Agogia 65	0.043
48	Abbadi	Domat	0.1776
49	Abbadi	Empeltre	0.0778
50	Abbadi	Faresana	0
51	Abbadi	Fasolina	0.0262
52	Abbadi	Fasolona	0.0549
53	Abbadi	Figueretes	0.071
54	Abbadi	Fishomi	0.2705
55	Abbadi	Forastera de Tortosa	0
56	Abbadi	Frantoio 80	0
57	Abbadi	Gargna	0
58	Abbadi	Gatuno	0
59	Abbadi	Gemlik	0.1568
60	Abbadi	Gentile di Chieti	0
61	Abbadi	Gordal Sevillana	0.0928
62	Abbadi	Grappolo	0
63	Abbadi	Grosal de Cieza	0
64	Abbadi	Grossa di Spagna	0.1459
65	Abbadi	Hojiblanca	0
66	Abbadi	Intosso	0.1177
67	Abbadi	Itrana 68	0
68	Abbadi	Izmir Sofralik	0.0536
69	Abbadi	Jabali	0.2333
70	Abbadi	Jabaluna	0.0097
71	Abbadi	Joanenca	0
72	Abbadi	Kalamon	0
73	Abbadi	Kato Drys	0.282
74	Abbadi	Kelb et ter 145	0.4001
75	Abbadi	Kerkiras	0
76	Abbadi	Khalkhali	0.2846
77	Abbadi	Khashabi	0.4022
78	Abbadi	Kiraz	0.1526
79	Abbadi	Kiti	0
80	Abbadi	Klon 14 1081	0.0312
81	Abbadi	Koroneiki	0
82	Abbadi	Leccino 82	0
83	Abbadi	Leccio Maremmano 1210	0
84	Abbadi	Lechin de Sevilla	0
85	Abbadi	Lentisca	0
86	Abbadi	Llumeta	0
87	Abbadi	Lucques	0.0314
88	Abbadi	Lumiaro	0.1436
89	Abbadi	Maarri	0.1786
90	Abbadi	Mahati	0.6054
91	Abbadi	Maiatica di Ferrandinana	0.1476
92	Abbadi	Majhol 1013	0.2535
93	Abbadi	Majhol 152	0.266
94	Abbadi	Majorca	0.0919
95	Abbadi	Manzanilla Cacerena	0
96	Abbadi	Manzanilla de Almeriaa	0.0215
97	Abbadi	Manzanilla de Ayora	0
98	Abbadi	Manzanilla de Sevilla 21a	0
99	Abbadi	Manzanillera de Huercal Overa	0
100	Abbadi	Manzanillo de Santisteban	0
101	Abbadi	Mari	0.3311
102	Abbadi	Marsaline	0.1626
103	Abbadi	Masabi	0.3532
104	Abbadi	Mastoidis	0
105	Abbadi	Mavreya	0
106	Abbadi	Maurino 84	0
107	Abbadi	Menya	0
108	Abbadi	Mixani	0.1837
109	Abbadi	Mollar de Cieza	0
110	Abbadi	Moraiolo 78	0
111	Abbadi	Morchiaio	0
112	Abbadi	Moresca	0.1417
113	Abbadi	Morrut	0.0477
114	Abbadi	Myrtolia	0
115	Abbadi	Nasitana	0.0902
116	Abbadi	Nevadillo Blanco de Lucena Lucena	0.0166
117	Abbadi	Nocellara del Belice 1267	0
118	Abbadi	Nocellara Etnea	0
119	Abbadi	Nostrale di Rigali	0
120	Abbadi	Nostrana di Brisighella	0.0006
121	Abbadi	Hojiblanca de Navarres	0
122	Abbadi	Ocal 427	0.0063
123	Abbadi	Ogliarola del Bradano	0
124	Abbadi	Ogliarola del Vulture	0
125	Abbadi	Olivastra Seggianese	0
126	Abbadi	Oliviere	0.0075
127	Abbadi	Olivo di Mandanici	0
128	Abbadi	Ordib	0.2613
129	Abbadi	Palomar	0
130	Abbadi	Passulunara	0.1123
131	Abbadi	Pendolino 87	0
132	Abbadi	Piantone di Mogliano	0
133	Abbadi	Picholine du langue d'oc 70	0.0228
134	Abbadi	Picholine marocaine	0.0438
135	Abbadi	Pico Limon	0
136	Abbadi	Picual 9	0
137	Abbadi	Picudo	0
138	Abbadi	Pidicuddara	0
139	Abbadi	Pinonera	0
140	Abbadi	Pisciottana	0.04
141	Abbadi	Raio	0
142	Abbadi	Ravece	0
143	Abbadi	Redondilla de Logronoo	0.0257
144	Abbadi	Rossellino	0
145	Abbadi	Rossello	0
146	Abbadi	Safrawi 1116	0.3627
147	Abbadi	Salicino	0
148	Abbadi	San Francesco	0
149	Abbadi	Sant'Agostino 71	0.2236
150	Abbadi	Santa Martinenga	0.0211
151	Abbadi	Selvatico	0
152	Abbadi	Semidana	0
153	Abbadi	Safrawi	0.376
154	Abbadi	Shengeh	0.2968
155	Abbadi	Sivigliana da Olio	0
156	Abbadi	Temprano	0
157	Abbadi	Toffahi 1000	0.3809
158	Abbadi	Toffahi 721	0.1766
159	Abbadi	Tonda Iblea	0.047
160	Abbadi	Ulliri I Kuq	0.0368
161	Abbadi	Uovo di Piccione 75	0.1673
162	Abbadi	Uslu	0.1767
163	Abbadi	Valanolia	0.1299
164	Abbadi	Verdella	0.0845
165	Abbadi	Verdial de Badajoz 877	0
166	Abbadi	Verdial de Velez Malaga 1 51	0
167	Abbadi	Verdial de Velez Malaga 883	0.0443
168	Abbadi	Yun Celebi	0.2913
169	Abbadi	Zaity 788	0.1783
170	Abbadi	Zarzariega de Orcera	0
171	Abbadi Abou Gabra 842	Bent al Kadi	0.314
172	Abbadi Abou Gabra 842	Abou Kanani	0.4793
173	Abbadi Abou Gabra 842	Abou Satl Mohazam	0.3134
174	Abbadi Abou Gabra 842	Abunara	0.005
175	Abbadi Abou Gabra 842	Adkam	0.3028
176	Abbadi Abou Gabra 842	Alameno de Cabra	0
177	Abbadi Abou Gabra 842	Americano 1189	0
178	Abbadi Abou Gabra 842	Arauco	0.0128
179	Abbadi Abou Gabra 842	Arbequina	0
180	Abbadi Abou Gabra 842	Arbosana	0
181	Abbadi Abou Gabra 842	Ascolana Tenera 62	0.0294
182	Abbadi Abou Gabra 842	Ayvalik	0.1757
183	Abbadi Abou Gabra 842	Barnea	0
184	Abbadi Abou Gabra 842	Barri	0.3031
185	Abbadi Abou Gabra 842	Beladi	0.2448
186	Abbadi Abou Gabra 842	Bianchera	0.006
187	Abbadi Abou Gabra 842	Biancolilla	0.0897
188	Abbadi Abou Gabra 842	Blanqueta	0
189	Abbadi Abou Gabra 842	Bolvino	0.2083
190	Abbadi Abou Gabra 842	Borgiona	0
191	Abbadi Abou Gabra 842	Bosana	0
192	Abbadi Abou Gabra 842	Calatina	0.0091
193	Abbadi Abou Gabra 842	Canetera	0
194	Abbadi Abou Gabra 842	Caninese	0
195	Abbadi Abou Gabra 842	Canivano Negro	0
196	Abbadi Abou Gabra 842	Carolea 736	0.1404
197	Abbadi Abou Gabra 842	Carrasqueno de Elvas	0
198	Abbadi Abou Gabra 842	Carrasqueno de Porcuna	0
199	Abbadi Abou Gabra 842	Cavalieri	0
200	Abbadi Abou Gabra 842	Cerasuola	0
201	Abbadi Abou Gabra 842	Cerezuela	0
202	Abbadi Abou Gabra 842	Chalkidikis	0.2239
203	Abbadi Abou Gabra 842	Changlot Real	0.0117
204	Abbadi Abou Gabra 842	Chemlal de Kabilye	0
205	Abbadi Abou Gabra 842	Chemlali	0
206	Abbadi Abou Gabra 842	Chetoui	0
207	Abbadi Abou Gabra 842	Cima di Melfi	0
208	Abbadi Abou Gabra 842	Cipressino	0
209	Abbadi Abou Gabra 842	Coratina 79	0
210	Abbadi Abou Gabra 842	Corbella 645	0.0153
211	Abbadi Abou Gabra 842	Craputea	0
212	Abbadi Abou Gabra 842	Crastu	0.0013
213	Abbadi Abou Gabra 842	Cuoricino	0.0914
214	Abbadi Abou Gabra 842	Doebli	0.3675
215	Abbadi Abou Gabra 842	Dokkar	0
216	Abbadi Abou Gabra 842	Dolce Agogia 65	0.0163
217	Abbadi Abou Gabra 842	Domat	0.1961
218	Abbadi Abou Gabra 842	Empeltre	0.0218
219	Abbadi Abou Gabra 842	Faresana	0
220	Abbadi Abou Gabra 842	Fasolina	0.0105
221	Abbadi Abou Gabra 842	Fasolona	0.0347
222	Abbadi Abou Gabra 842	Figueretes	0.0148
223	Abbadi Abou Gabra 842	Fishomi	0.257
224	Abbadi Abou Gabra 842	Forastera de Tortosa	0
225	Abbadi Abou Gabra 842	Frantoio 80	0
226	Abbadi Abou Gabra 842	Gargna	0
227	Abbadi Abou Gabra 842	Gatuno	0
228	Abbadi Abou Gabra 842	Gemlik	0.1063
229	Abbadi Abou Gabra 842	Gentile di Chieti	0
230	Abbadi Abou Gabra 842	Gordal Sevillana	0.0591
231	Abbadi Abou Gabra 842	Grappolo	0
232	Abbadi Abou Gabra 842	Grosal de Cieza	0
233	Abbadi Abou Gabra 842	Grossa di Spagna	0.1772
234	Abbadi Abou Gabra 842	Hojiblanca	0
235	Abbadi Abou Gabra 842	Intosso	0.1461
236	Abbadi Abou Gabra 842	Itrana 68	0.0027
237	Abbadi Abou Gabra 842	Izmir Sofralik	0.1012
238	Abbadi Abou Gabra 842	Jabali	0.2406
239	Abbadi Abou Gabra 842	Jabaluna	0.0202
240	Abbadi Abou Gabra 842	Joanenca	0
241	Abbadi Abou Gabra 842	Kalamon	0
242	Abbadi Abou Gabra 842	Kato Drys	0.3051
243	Abbadi Abou Gabra 842	Kelb et ter 145	0.3457
244	Abbadi Abou Gabra 842	Kerkiras	0
245	Abbadi Abou Gabra 842	Khalkhali	0.3724
246	Abbadi Abou Gabra 842	Khashabi	0.4215
247	Abbadi Abou Gabra 842	Kiraz	0.1825
248	Abbadi Abou Gabra 842	Kiti	0.0154
249	Abbadi Abou Gabra 842	Klon 14 1081	0
250	Abbadi Abou Gabra 842	Koroneiki	0
251	Abbadi Abou Gabra 842	Leccino 82	0
252	Abbadi Abou Gabra 842	Leccio Maremmano 1210	0
253	Abbadi Abou Gabra 842	Lechin de Sevilla	0
254	Abbadi Abou Gabra 842	Lentisca	0
255	Abbadi Abou Gabra 842	Llumeta	0
256	Abbadi Abou Gabra 842	Lucques	0.0689
257	Abbadi Abou Gabra 842	Lumiaro	0.0434
258	Abbadi Abou Gabra 842	Maarri	0.2155
259	Abbadi Abou Gabra 842	Mahati	0.5955
260	Abbadi Abou Gabra 842	Maiatica di Ferrandina	0.1517
261	Abbadi Abou Gabra 842	Majhol 1013	0.2818
262	Abbadi Abou Gabra 842	Majhol 152	0.2547
263	Abbadi Abou Gabra 842	Majorca	0.0772
264	Abbadi Abou Gabra 842	Manzanilla Cacerena	0
265	Abbadi Abou Gabra 842	Manzanilla de Almeria	0.0124
266	Abbadi Abou Gabra 842	Manzanilla de Ayora	0
267	Abbadi Abou Gabra 842	Manzanilla de Sevilla 21	0
268	Abbadi Abou Gabra 842	Manzanillera de Huercal Overa	0
269	Abbadi Abou Gabra 842	Manzanillo de Santis	0
270	Abbadi Abou Gabra 842	Mari	0.2868
271	Abbadi Abou Gabra 842	Marsaline	0.1888
272	Abbadi Abou Gabra 842	Masabi	0.3743
273	Abbadi Abou Gabra 842	Mastoidis	0
274	Abbadi Abou Gabra 842	Mavreya	0
275	Abbadi Abou Gabra 842	Maurino 84	0
276	Abbadi Abou Gabra 842	Menya	0
277	Abbadi Abou Gabra 842	Mixani	0.1051
278	Abbadi Abou Gabra 842	Mollar de Cieza	0
279	Abbadi Abou Gabra 842	Moraiolo 78	0
280	Abbadi Abou Gabra 842	Morchiaio	0
281	Abbadi Abou Gabra 842	Moresca	0.0849
282	Abbadi Abou Gabra 842	Morrut	0.0642
283	Abbadi Abou Gabra 842	Myrtolia	0
284	Abbadi Abou Gabra 842	Nasitana	0.0501
285	Abbadi Abou Gabra 842	Nevadillo Blanco de Lucena	0.0299
286	Abbadi Abou Gabra 842	Nocellara del Belice 1267	0
287	Abbadi Abou Gabra 842	Nocellara Etnea	0
288	Abbadi Abou Gabra 842	Nostrale di Rigali	0.0203
289	Abbadi Abou Gabra 842	Nostrana di Brisighella	0
290	Abbadi Abou Gabra 842	Hjiblanca de Navarres	0.0162
291	Abbadi Abou Gabra 842	Ocal 427	0
292	Abbadi Abou Gabra 842	Ogliarola del Bradano	0
293	Abbadi Abou Gabra 842	Ogliarola del Vulture	0
294	Abbadi Abou Gabra 842	Olivastra Seggianese	0
295	Abbadi Abou Gabra 842	Oliviere	0
296	Abbadi Abou Gabra 842	Olivo di Mandanici	0
297	Abbadi Abou Gabra 842	Ordib	0.2125
298	Abbadi Abou Gabra 842	Palomar	0
299	Abbadi Abou Gabra 842	Passulunara	0.1533
300	Abbadi Abou Gabra 842	Pendolino 87	0
301	Abbadi Abou Gabra 842	Piantone di Mogliano	0.0232
302	Abbadi Abou Gabra 842	Picholine du langue d'oc 70	0.0066
303	Abbadi Abou Gabra 842	Picholine marocaine	0
304	Abbadi Abou Gabra 842	Pico Limon	0
305	Abbadi Abou Gabra 842	Picual 9	0
306	Abbadi Abou Gabra 842	Picudo	0
307	Abbadi Abou Gabra 842	Pidicuddara	0
308	Abbadi Abou Gabra 842	Pinonera	0
309	Abbadi Abou Gabra 842	Pisciottana	0.0092
310	Abbadi Abou Gabra 842	Raio	0
311	Abbadi Abou Gabra 842	Ravece	0
312	Abbadi Abou Gabra 842	Redondilla de Logronoo	0.0491
313	Abbadi Abou Gabra 842	Rossellino	0
314	Abbadi Abou Gabra 842	Rossello	0
315	Abbadi Abou Gabra 842	Safrawi 1116	0.4071
316	Abbadi Abou Gabra 842	Salicino	0
317	Abbadi Abou Gabra 842	San Francesco	0.0229
318	Abbadi Abou Gabra 842	Sant'Agostino 71	0.1879
319	Abbadi Abou Gabra 842	Santa Martinenga	0.0094
320	Abbadi Abou Gabra 842	Selvatico	0
321	Abbadi Abou Gabra 842	Semidana	0
322	Abbadi Abou Gabra 842	Safrawi	0.4074
323	Abbadi Abou Gabra 842	Shengeh	0.3001
324	Abbadi Abou Gabra 842	Sivigliana da Olio	0
325	Abbadi Abou Gabra 842	Temprano	0
326	Abbadi Abou Gabra 842	Toffahi 1000	0.4345
327	Abbadi Abou Gabra 842	Toffahi 721	0.1512
328	Abbadi Abou Gabra 842	Tonda Iblea	0.0782
329	Abbadi Abou Gabra 842	Ulliri I Kuq	0
330	Abbadi Abou Gabra 842	Uovo di Piccione 75	0.1468
331	Abbadi Abou Gabra 842	Uslu	0.1508
332	Abbadi Abou Gabra 842	Valanolia	0.1859
333	Abbadi Abou Gabra 842	Verdella	0.036
334	Abbadi Abou Gabra 842	Verdial de Badajoz 877	0
335	Abbadi Abou Gabra 842	Verdial de Velez Malaga 1 51	0
336	Abbadi Abou Gabra 842	Verdial de Velez Malaga 883	0
337	Abbadi Abou Gabra 842	Yun Celebi	0.2924
338	Abbadi Abou Gabra 842	Zaity 788	0.22
339	Abbadi Abou Gabra 842	Zarzariega de Orcera	0
340	Bent al Kadi	Abou Kanani	0.5089
341	Bent al Kadi	Abou Satl Mohazam	0.4345
342	Bent al Kadi	Abunara	0.0276
343	Bent al Kadi	Adkam	0.2991
344	Bent al Kadi	Alameno de Cabra	0
345	Bent al Kadi	Americano 1189	0
346	Bent al Kadi	Arauco	0
347	Bent al Kadi	Arbequina	0
348	Bent al Kadi	Arbosana	0
349	Bent al Kadi	Ascolana Tenera 62	0.0241
350	Bent al Kadi	Ayvalik	0.0924
351	Bent al Kadi	Barnea	0
352	Bent al Kadi	Barri	0.2194
353	Bent al Kadi	Beladi	0.2998
354	Bent al Kadi	Bianchera	0
355	Bent al Kadi	Biancolilla	0.0899
356	Bent al Kadi	Blanqueta	0
357	Bent al Kadi	Bolvino	0.0892
358	Bent al Kadi	Borgiona	0
359	Bent al Kadi	Bosana	0
360	Bent al Kadi	Calatina	0
361	Bent al Kadi	Canetera	0
362	Bent al Kadi	Caninese	0
363	Bent al Kadi	Canivano Negro	0
364	Bent al Kadi	Carolea 736	0.2013
365	Bent al Kadi	Carrasqueno de Elvas	0
366	Bent al Kadi	Carrasqueno de Porcuna	0
367	Bent al Kadi	Cavalieri	0
368	Bent al Kadi	Cerasuola	0
369	Bent al Kadi	Cerezuela	0
370	Bent al Kadi	Chalkidikis	0.1289
371	Bent al Kadi	Changlot Real	0
372	Bent al Kadi	Chemlal de Kabilye	0
373	Bent al Kadi	Chemlali	0
374	Bent al Kadi	Chetoui	0
375	Bent al Kadi	Cima di Melfi	0
376	Bent al Kadi	Cipressino	0
377	Bent al Kadi	Coratina 79	0
378	Bent al Kadi	Corbella 645	0.0042
379	Bent al Kadi	Craputea	0.0006
380	Bent al Kadi	Crastu	0
381	Bent al Kadi	Cuoricino	0.0526
382	Bent al Kadi	Doebli	0.2921
383	Bent al Kadi	Dokkar	0
384	Bent al Kadi	Dolce Agogia 65	0
385	Bent al Kadi	Domat	0.0757
386	Bent al Kadi	Empeltre	0.0113
387	Bent al Kadi	Faresana	0
388	Bent al Kadi	Fasolina	0.0373
389	Bent al Kadi	Fasolona	0.032
390	Bent al Kadi	Figueretes	0.0133
391	Bent al Kadi	Fishomi	0.1788
392	Bent al Kadi	Forastera de Tortosa	0
393	Bent al Kadi	Frantoio 80	0
394	Bent al Kadi	Gargna	0
395	Bent al Kadi	Gatuno	0
396	Bent al Kadi	Gemlik	0.1483
397	Bent al Kadi	Gentile di Chieti	0
398	Bent al Kadi	Gordal Sevillana	0.0897
399	Bent al Kadi	Grappolo	0
400	Bent al Kadi	Grosal de Cieza	0
401	Bent al Kadi	Grossa di Spagna	0.1469
402	Bent al Kadi	Hojiblanca	0
403	Bent al Kadi	Intosso	0.1211
404	Bent al Kadi	Itrana 68	0
405	Bent al Kadi	Izmir Sofralik	0.1088
406	Bent al Kadi	Jabali	0.1962
407	Bent al Kadi	Jabaluna	0
408	Bent al Kadi	Joanenca	0
409	Bent al Kadi	Kalamon	0.007
410	Bent al Kadi	Kato Drys	0.3489
411	Bent al Kadi	Kelb et ter 145	0.3535
412	Bent al Kadi	Kerkiras	0
413	Bent al Kadi	Khalkhali	0.3552
414	Bent al Kadi	Khashabi	0.2521
415	Bent al Kadi	Kiraz	0.146
416	Bent al Kadi	Kiti	0
417	Bent al Kadi	Klon 14 1081	0.0088
418	Bent al Kadi	Koroneiki	0
419	Bent al Kadi	Leccino 82	0
420	Bent al Kadi	Leccio Maremmano 1210	0
421	Bent al Kadi	Lechin de Sevilla	0
422	Bent al Kadi	Lentisca	0.0428
423	Bent al Kadi	Llumeta	0
424	Bent al Kadi	Lucques	0.1013
425	Bent al Kadi	Lumiaro	0.1041
426	Bent al Kadi	Maarri	0.2433
427	Bent al Kadi	Mahati	0.3194
428	Bent al Kadi	Maiatica di Ferrandina	0.1035
429	Bent al Kadi	Majhol 1013	0.3236
430	Bent al Kadi	Majhol 152	0.2696
431	Bent al Kadi	Majorca	0.0456
432	Bent al Kadi	Manzanilla Cacerena	0
433	Bent al Kadi	Manzanilla de Almeria	0
434	Bent al Kadi	Manzanilla de Ayora	0
435	Bent al Kadi	Manzanilla de Sevilla 21	0
436	Bent al Kadi	Manzanillera de Huercal Overa	0
437	Bent al Kadi	Manzanillo de Santis	0
438	Bent al Kadi	Mari	0.3152
439	Bent al Kadi	Marsaline	0.2016
440	Bent al Kadi	Masabi	0.334
441	Bent al Kadi	Mastoidis	0
442	Bent al Kadi	Mavreya	0
443	Bent al Kadi	Maurino 84	0.0007
444	Bent al Kadi	Menya	0
445	Bent al Kadi	Mixani	0.1353
446	Bent al Kadi	Mollar de Cieza	0.0008
447	Bent al Kadi	Moraiolo 78	0
448	Bent al Kadi	Morchiaio	0
449	Bent al Kadi	Moresca	0.1292
450	Bent al Kadi	Morrut	0.0144
451	Bent al Kadi	Myrtolia	0.0029
452	Bent al Kadi	Nasitana	0.0438
453	Bent al Kadi	Nevadillo Blanco de Lucena	0.0249
454	Bent al Kadi	Nocellara del Belice 1267	0.0321
455	Bent al Kadi	Nocellara Etnea	0
456	Bent al Kadi	Nostrale di Rigali	0.0467
457	Bent al Kadi	Nostrana di Brisighella	0.0024
458	Bent al Kadi	Hojiblanca de Navarres	0.0154
459	Bent al Kadi	Ocal 427	0
460	Bent al Kadi	Ogliarola del Bradano	0
461	Bent al Kadi	Ogliarola del Vulture	0
462	Bent al Kadi	Olivastra Seggianese	0
463	Bent al Kadi	Oliviere	0.0071
464	Bent al Kadi	Olivo di Mandanici	0
465	Bent al Kadi	Ordib	0.1829
466	Bent al Kadi	Palomar	0
467	Bent al Kadi	Passulunara	0.0972
468	Bent al Kadi	Pendolino 87	0
469	Bent al Kadi	Piantone di Mogliano	0
470	Bent al Kadi	Picholine du langue d'oc 70	0.0149
471	Bent al Kadi	Picholine marocaine	0
472	Bent al Kadi	Pico Limon	0
473	Bent al Kadi	Picual 9	0
474	Bent al Kadi	Picudo	0
475	Bent al Kadi	Pidicuddara	0
476	Bent al Kadi	Pinonera	0
477	Bent al Kadi	Pisciottana	0.0059
478	Bent al Kadi	Raio	0
479	Bent al Kadi	Ravece	0
480	Bent al Kadi	Redondilla de Logronoo	0.0575
481	Bent al Kadi	Rossellino	0
482	Bent al Kadi	Rossello	0
483	Bent al Kadi	Safrawi 1116	0.3219
484	Bent al Kadi	Salicino	0
485	Bent al Kadi	San Francesco	0.0341
486	Bent al Kadi	Sant'Agostino 71	0.142
487	Bent al Kadi	Santa Martinenga	0.0407
488	Bent al Kadi	Selvatico	0
489	Bent al Kadi	Semidana	0
490	Bent al Kadi	Safrawi	0.3425
491	Bent al Kadi	Shengeh	0.2183
492	Bent al Kadi	Sivigliana da Olio	0
493	Bent al Kadi	Temprano	0
494	Bent al Kadi	Toffahi 1000	0.2867
495	Bent al Kadi	Toffahi 721	0.1595
496	Bent al Kadi	Tonda Iblea	0.1591
497	Bent al Kadi	Ulliri I Kuq	0
498	Bent al Kadi	Uovo di Piccione 75	0.1143
499	Bent al Kadi	Uslu	0.1866
500	Bent al Kadi	Valanolia	0.1349
501	Bent al Kadi	Verdella	0.0313
502	Bent al Kadi	Verdial de Badajoz 877	0
503	Bent al Kadi	Verdial de Velez Malaga 1 51	0
504	Bent al Kadi	Verdial de Velez Malaga 883	0.0428
505	Bent al Kadi	Yun Celebi	0.2851
506	Bent al Kadi	Zaity 788	0.1999
507	Bent al Kadi	Zarzariega de Orcera	0.024
508	Abou Kanani	Abou Satl Mohazam	0.4439
509	Abou Kanani	Abunara	0.0171
510	Abou Kanani	Adkam	0.2778
511	Abou Kanani	Alameno de Cabra	0
512	Abou Kanani	Americano 1189	0
513	Abou Kanani	Arauco	0
514	Abou Kanani	Arbequina	0
515	Abou Kanani	Arbosana	0
516	Abou Kanani	Ascolana Tenera 62	0
517	Abou Kanani	Ayvalik	0.1891
518	Abou Kanani	Barnea	0
519	Abou Kanani	Barri	0.284
520	Abou Kanani	Beladi	0.3003
521	Abou Kanani	Bianchera	0.0152
522	Abou Kanani	Biancolilla	0.0427
523	Abou Kanani	Blanqueta	0
524	Abou Kanani	Bolvino	0.1515
525	Abou Kanani	Borgiona	0
526	Abou Kanani	Bosana	0
527	Abou Kanani	Calatina	0.021
528	Abou Kanani	Canetera	0
529	Abou Kanani	Caninese	0
530	Abou Kanani	Canivano Negro	0
531	Abou Kanani	Carolea 736	0.1847
532	Abou Kanani	Carrasqueno de Elvas	0
533	Abou Kanani	Carrasqueno de Porcuna	0.0171
534	Abou Kanani	Cavalieri	0
535	Abou Kanani	Cerasuola	0
536	Abou Kanani	Cerezuela	0
537	Abou Kanani	Chalkidikis	0.1189
538	Abou Kanani	Changlot Real	0.0133
539	Abou Kanani	Chemlal de Kabilye	0
540	Abou Kanani	Chemlali	0
541	Abou Kanani	Chetoui	0
542	Abou Kanani	Cima di Melfi	0
543	Abou Kanani	Cipressino	0
544	Abou Kanani	Coratina 79	0
545	Abou Kanani	Corbella 645	0.0298
546	Abou Kanani	Craputea	0
547	Abou Kanani	Crastu	0
548	Abou Kanani	Cuoricino	0.0444
549	Abou Kanani	Doebli	0.2772
550	Abou Kanani	Dokkar	0
551	Abou Kanani	Dolce Agogia 65	0.0129
552	Abou Kanani	Domat	0.1583
553	Abou Kanani	Empeltre	0.0914
554	Abou Kanani	Faresana	0
555	Abou Kanani	Fasolina	0.032
556	Abou Kanani	Fasolona	0.0406
557	Abou Kanani	Figueretes	0.02
558	Abou Kanani	Fishomi	0.2712
559	Abou Kanani	Forastera de Tortosa	0
560	Abou Kanani	Frantoio 80	0
561	Abou Kanani	Gargna	0
562	Abou Kanani	Gatuno	0
563	Abou Kanani	Gemlik	0.1209
564	Abou Kanani	Gentile di Chieti	0
565	Abou Kanani	Gordal Sevillana	0.0323
566	Abou Kanani	Grappolo	0
567	Abou Kanani	Grosal de Cieza	0
568	Abou Kanani	Grossa di Spagna	0.1454
569	Abou Kanani	Hojiblanca	0.0185
570	Abou Kanani	Intosso	0.124
571	Abou Kanani	Itrana 68	0
572	Abou Kanani	Izmir Sofralik	0.0872
573	Abou Kanani	Jabali	0.2101
574	Abou Kanani	Jabaluna	0.0643
575	Abou Kanani	Joanenca	0
576	Abou Kanani	Kalamon	0.0042
577	Abou Kanani	Kato Drys	0.399
578	Abou Kanani	Kelb et ter 145	0.37
579	Abou Kanani	Kerkiras	0
580	Abou Kanani	Khalkhali	0.3493
581	Abou Kanani	Khashabi	0.3291
582	Abou Kanani	Kiraz	0.1512
583	Abou Kanani	Kiti	0.0015
584	Abou Kanani	Klon 14 1081	0.0125
585	Abou Kanani	Koroneiki	0
586	Abou Kanani	Leccino 82	0
587	Abou Kanani	Leccio Maremmano 1210	0
588	Abou Kanani	Lechin de Sevilla	0
589	Abou Kanani	Lentisca	0
590	Abou Kanani	Llumeta	0
591	Abou Kanani	Lucques	0.0477
592	Abou Kanani	Lumiaro	0.0678
593	Abou Kanani	Maarri	0.237
594	Abou Kanani	Mahati	0.5762
595	Abou Kanani	Maiatica di Ferrandina	0.194
596	Abou Kanani	Majhol 1013	0.3417
597	Abou Kanani	Majhol 152	0.2792
598	Abou Kanani	Majorca	0.0695
599	Abou Kanani	Manzanilla Cacerena	0
600	Abou Kanani	Manzanilla de Almeria	0.0636
601	Abou Kanani	Manzanilla de Ayora	0
602	Abou Kanani	Manzanilla de Sevilla 21	0.0229
603	Abou Kanani	Manzanillera de Huercal Overa	0
604	Abou Kanani	Manzanillo de Santis	0.0069
605	Abou Kanani	Mari	0.2803
606	Abou Kanani	Marsaline	0.146
607	Abou Kanani	Masabi	0.3365
608	Abou Kanani	Mastoidis	0
609	Abou Kanani	Mavreya	0
610	Abou Kanani	Maurino 84	0
611	Abou Kanani	Menya	0
612	Abou Kanani	Mixani	0.1323
613	Abou Kanani	Mollar de Cieza	0.0279
614	Abou Kanani	Moraiolo 78	0
615	Abou Kanani	Morchiaio	0
616	Abou Kanani	Moresca	0.1456
617	Abou Kanani	Morrut	0.0421
618	Abou Kanani	Myrtolia	0
619	Abou Kanani	Nasitana	0.012
620	Abou Kanani	Nevadillo Blanco de Lucena	0.0079
621	Abou Kanani	Nocellara del Belice 1267	0
622	Abou Kanani	Nocellara Etnea	0
623	Abou Kanani	Nostrale di Rigali	0
624	Abou Kanani	Nostrana di Brisighella	0
625	Abou Kanani	Hojiblanca de Navarres	0
626	Abou Kanani	Ocal 427	0.0116
627	Abou Kanani	Ogliarola del Bradano	0
628	Abou Kanani	Ogliarola del Vulture	0
629	Abou Kanani	Olivastra Seggianese	0
630	Abou Kanani	Oliviere	0
631	Abou Kanani	Olivo di Mandanici	0
632	Abou Kanani	Ordib	0.2467
633	Abou Kanani	Palomar	0
634	Abou Kanani	Passulunara	0.1544
635	Abou Kanani	Pendolino 87	0
636	Abou Kanani	Piantone di Mogliano	0
637	Abou Kanani	Picholine du langue d'oc 70	0.0772
638	Abou Kanani	Picholine marocaine	0.0443
639	Abou Kanani	Pico Limon	0
640	Abou Kanani	Picual 9	0.0108
641	Abou Kanani	Picudo	0
642	Abou Kanani	Pidicuddara	0
643	Abou Kanani	Pinonera	0
644	Abou Kanani	Pisciottana	0
645	Abou Kanani	Raio	0.0154
646	Abou Kanani	Ravece	0.0175
647	Abou Kanani	Redondilla de Logronoo	0.0603
648	Abou Kanani	Rossellino	0
649	Abou Kanani	Rossello	0
650	Abou Kanani	Safrawi 1116	0.3162
651	Abou Kanani	Salicino	0
652	Abou Kanani	San Francesco	0
653	Abou Kanani	Sant'Agostino 71	0.143
654	Abou Kanani	Santa Martinenga	0
655	Abou Kanani	Selvatico	0
656	Abou Kanani	Semidana	0
657	Abou Kanani	Safrawi	0.43
658	Abou Kanani	Shengeh	0.3263
659	Abou Kanani	Sivigliana da Olio	0
660	Abou Kanani	Temprano	0
661	Abou Kanani	Toffahi 1000	0.334
662	Abou Kanani	Toffahi 721	0.174
663	Abou Kanani	Tonda Iblea	0.1401
664	Abou Kanani	Ulliri I Kuq	0
665	Abou Kanani	Uovo di Piccione 75	0.1471
666	Abou Kanani	Uslu	0.1822
667	Abou Kanani	Valanolia	0.0385
668	Abou Kanani	Verdella	0.0252
669	Abou Kanani	Verdial de Badajoz 877	0
670	Abou Kanani	Verdial de Velez Malaga 1 51	0
671	Abou Kanani	Verdial de Velez Malaga 883	0.0479
672	Abou Kanani	Yun Celebi	0.2457
673	Abou Kanani	Zaity 788	0.2336
674	Abou Kanani	Zarzariega de Orcera	0.0084
675	Abou Satl Mohazam	Abunara	0.0492
676	Abou Satl Mohazam	Adkam	0.3243
677	Abou Satl Mohazam	Alameno de Cabra	0.0288
678	Abou Satl Mohazam	Americano 1189	0
679	Abou Satl Mohazam	Arauco	0
680	Abou Satl Mohazam	Arbequina	0
681	Abou Satl Mohazam	Arbosana	0
682	Abou Satl Mohazam	Ascolana Tenera 62	0.0021
683	Abou Satl Mohazam	Ayvalik	0.1132
684	Abou Satl Mohazam	Barnea	0.0006
685	Abou Satl Mohazam	Barri	0.2034
686	Abou Satl Mohazam	Beladi	0.2411
687	Abou Satl Mohazam	Bianchera	0.0067
688	Abou Satl Mohazam	Biancolilla	0.0922
689	Abou Satl Mohazam	Blanqueta	0
690	Abou Satl Mohazam	Bolvino	0.1015
691	Abou Satl Mohazam	Borgiona	0
692	Abou Satl Mohazam	Bosana	0
693	Abou Satl Mohazam	Calatina	0.014
694	Abou Satl Mohazam	Canetera	0
695	Abou Satl Mohazam	Caninese	0
696	Abou Satl Mohazam	Canivano Negro	0.0212
697	Abou Satl Mohazam	Carolea 736	0.1413
698	Abou Satl Mohazam	Carrasqueno de Elvas	0
699	Abou Satl Mohazam	Carrasqueno de Porcuna	0
700	Abou Satl Mohazam	Cavalieri	0.0272
701	Abou Satl Mohazam	Cerasuola	0
702	Abou Satl Mohazam	Cerezuela	0
703	Abou Satl Mohazam	Chalkidikis	0.114
704	Abou Satl Mohazam	Changlot Real	0
705	Abou Satl Mohazam	Chemlal de Kabilye	0
706	Abou Satl Mohazam	Chemlali	0
707	Abou Satl Mohazam	Chetoui	0
708	Abou Satl Mohazam	Cima di Melfi	0
709	Abou Satl Mohazam	Cipressino	0
710	Abou Satl Mohazam	Coratina 79	0
711	Abou Satl Mohazam	Corbella 645	0
712	Abou Satl Mohazam	Craputea	0
713	Abou Satl Mohazam	Crastu	0.014
714	Abou Satl Mohazam	Cuoricino	0
715	Abou Satl Mohazam	Doebli	0.2007
716	Abou Satl Mohazam	Dokkar	0
717	Abou Satl Mohazam	Dolce Agogia 65	0.0294
718	Abou Satl Mohazam	Domat	0.1224
719	Abou Satl Mohazam	Empeltre	0.0291
720	Abou Satl Mohazam	Faresana	0
721	Abou Satl Mohazam	Fasolina	0
722	Abou Satl Mohazam	Fasolona	0.0343
723	Abou Satl Mohazam	Figueretes	0.037
724	Abou Satl Mohazam	Fishomi	0.2668
725	Abou Satl Mohazam	Forastera de Tortosa	0
726	Abou Satl Mohazam	Frantoio 80	0
727	Abou Satl Mohazam	Gargna	0.0043
728	Abou Satl Mohazam	Gatuno	0
729	Abou Satl Mohazam	Gemlik	0.1253
730	Abou Satl Mohazam	Gentile di Chieti	0
731	Abou Satl Mohazam	Gordal Sevillana	0.1431
732	Abou Satl Mohazam	Grappolo	0
733	Abou Satl Mohazam	Grosal de Cieza	0.0236
734	Abou Satl Mohazam	Grossa di Spagna	0.1162
735	Abou Satl Mohazam	Hojiblanca	0
736	Abou Satl Mohazam	Intosso	0.0878
737	Abou Satl Mohazam	Itrana 68	0.0181
738	Abou Satl Mohazam	Izmir Sofralik	0.1024
739	Abou Satl Mohazam	Jabali	0.1653
740	Abou Satl Mohazam	Jabaluna	0.1471
741	Abou Satl Mohazam	Joanenca	0
742	Abou Satl Mohazam	Kalamon	0.0242
743	Abou Satl Mohazam	Kato Drys	0.3114
744	Abou Satl Mohazam	Kelb et ter 145	0.1539
745	Abou Satl Mohazam	Kerkiras	0
746	Abou Satl Mohazam	Khalkhali	0.2917
747	Abou Satl Mohazam	Khashabi	0.2259
748	Abou Satl Mohazam	Kiraz	0.1378
749	Abou Satl Mohazam	Kiti	0.0034
750	Abou Satl Mohazam	Klon 14 1081	0.0356
751	Abou Satl Mohazam	Koroneiki	0
752	Abou Satl Mohazam	Leccino 82	0
753	Abou Satl Mohazam	Leccio Maremmano 1210	0
754	Abou Satl Mohazam	Lechin de Sevilla	0
755	Abou Satl Mohazam	Lentisca	0.0229
756	Abou Satl Mohazam	Llumeta	0
757	Abou Satl Mohazam	Lucques	0.0184
758	Abou Satl Mohazam	Lumiaro	0.1183
759	Abou Satl Mohazam	Maarri	0.2603
760	Abou Satl Mohazam	Mahati	0.3571
761	Abou Satl Mohazam	Maiatica di Ferrandina	0.1823
762	Abou Satl Mohazam	Majhol 1013	0.3677
763	Abou Satl Mohazam	Majhol 152	0.1825
764	Abou Satl Mohazam	Majorca	0.0852
765	Abou Satl Mohazam	Manzanilla Cacerena	0.0153
766	Abou Satl Mohazam	Manzanilla de Almeria	0.0353
767	Abou Satl Mohazam	Manzanilla de Ayora	0
768	Abou Satl Mohazam	Manzanilla de Sevilla 21	0
769	Abou Satl Mohazam	Manzanillera de Huercal Overa	0
770	Abou Satl Mohazam	Manzanillo de Santis	0.0027
771	Abou Satl Mohazam	Mari	0.2255
772	Abou Satl Mohazam	Marsaline	0.2099
773	Abou Satl Mohazam	Masabi	0.3052
774	Abou Satl Mohazam	Mastoidis	0
775	Abou Satl Mohazam	Mavreya	0
776	Abou Satl Mohazam	Maurino 84	0
777	Abou Satl Mohazam	Menya	0
778	Abou Satl Mohazam	Mixani	0.1171
779	Abou Satl Mohazam	Mollar de Cieza	0.0343
780	Abou Satl Mohazam	Moraiolo 78	0
781	Abou Satl Mohazam	Morchiaio	0
782	Abou Satl Mohazam	Moresca	0.0599
783	Abou Satl Mohazam	Morrut	0.021
784	Abou Satl Mohazam	Myrtolia	0
785	Abou Satl Mohazam	Nasitana	0.0505
786	Abou Satl Mohazam	Nevadillo Blanco de Lucena	0
787	Abou Satl Mohazam	Nocellara del Belice 1267	0.008
788	Abou Satl Mohazam	Nocellara Etnea	0
789	Abou Satl Mohazam	Nostrale di Rigali	0.0417
790	Abou Satl Mohazam	Nostrana di Brisighella	0
791	Abou Satl Mohazam	Hojiblanca de Navarres	0.0287
792	Abou Satl Mohazam	Ocal 427	0
793	Abou Satl Mohazam	Ogliarola del Bradano	0
794	Abou Satl Mohazam	Ogliarola del Vulture	0
795	Abou Satl Mohazam	Olivastra Seggianese	0
796	Abou Satl Mohazam	Oliviere	0
797	Abou Satl Mohazam	Olivo di Mandanici	0
798	Abou Satl Mohazam	Ordib	0.2229
799	Abou Satl Mohazam	Palomar	0
800	Abou Satl Mohazam	Passulunara	0.1691
801	Abou Satl Mohazam	Pendolino 87	0
802	Abou Satl Mohazam	Piantone di Mogliano	0.0162
803	Abou Satl Mohazam	Picholine du langue d'oc 70	0.1017
804	Abou Satl Mohazam	Picholine marocaine	0.0173
805	Abou Satl Mohazam	Pico Limon	0.0052
806	Abou Satl Mohazam	Picual 9	0.0389
807	Abou Satl Mohazam	Picudo	0
808	Abou Satl Mohazam	Pidicuddara	0
809	Abou Satl Mohazam	Pinonera	0
810	Abou Satl Mohazam	Pisciottana	0
811	Abou Satl Mohazam	Raio	0
812	Abou Satl Mohazam	Ravece	0.0067
813	Abou Satl Mohazam	Redondilla de Logronoo	0.0233
814	Abou Satl Mohazam	Rossellino	0
815	Abou Satl Mohazam	Rossello	0
816	Abou Satl Mohazam	Safrawi 1116	0.306
817	Abou Satl Mohazam	Salicino	0
818	Abou Satl Mohazam	San Francesco	0
819	Abou Satl Mohazam	Sant'Agostino 71	0.1945
820	Abou Satl Mohazam	Santa Martinenga	0.0034
821	Abou Satl Mohazam	Selvatico	0
822	Abou Satl Mohazam	Semidana	0
823	Abou Satl Mohazam	Safrawi	0.3149
824	Abou Satl Mohazam	Shengeh	0.3028
825	Abou Satl Mohazam	Sivigliana da Olio	0
826	Abou Satl Mohazam	Temprano	0
827	Abou Satl Mohazam	Toffahi 1000	0.2591
828	Abou Satl Mohazam	Toffahi 721	0.2294
829	Abou Satl Mohazam	Tonda Iblea	0.094
830	Abou Satl Mohazam	Ulliri I Kuq	0
831	Abou Satl Mohazam	Uovo di Piccione 75	0.204
832	Abou Satl Mohazam	Uslu	0.1459
833	Abou Satl Mohazam	Valanolia	0.09
834	Abou Satl Mohazam	Verdella	0.0451
835	Abou Satl Mohazam	Verdial de Badajoz 877	0
836	Abou Satl Mohazam	Verdial de Velez Malaga 1 51	0
837	Abou Satl Mohazam	Verdial de Velez Malaga 883	0.0985
838	Abou Satl Mohazam	Yun Celebi	0.2554
839	Abou Satl Mohazam	Zaity 788	0.2172
840	Abou Satl Mohazam	Zarzariega de Orcera	0
841	Abunara	Adkam	0.0672
842	Abunara	Alameno de Cabra	0.1454
843	Abunara	Americano 1189	0
844	Abunara	Arauco	0.1789
845	Abunara	Arbequina	0
846	Abunara	Arbosana	0
847	Abunara	Ascolana Tenera 62	0.2191
848	Abunara	Ayvalik	0.1112
849	Abunara	Barnea	0
850	Abunara	Barri	0.0625
851	Abunara	Beladi	0.081
852	Abunara	Bianchera	0.0975
853	Abunara	Biancolilla	0.1708
854	Abunara	Blanqueta	0
855	Abunara	Bolvino	0.0571
856	Abunara	Borgiona	0.0867
857	Abunara	Bosana	0
858	Abunara	Calatina	0.0049
859	Abunara	Canetera	0
860	Abunara	Caninese	0
861	Abunara	Canivano Negro	0.0749
862	Abunara	Carolea 736	0.2445
863	Abunara	Carrasqueno de Elvas	0.1284
864	Abunara	Carrasqueno de Porcuna	0.236
865	Abunara	Cavalieri	0
866	Abunara	Cerasuola	0.0034
867	Abunara	Cerezuela	0.1437
868	Abunara	Chalkidikis	0.1759
869	Abunara	Changlot Real	0
870	Abunara	Chemlal de Kabilye	0
871	Abunara	Chemlali	0.2852
872	Abunara	Chetoui	0
873	Abunara	Cima di Melfi	0
874	Abunara	Cipressino	0
875	Abunara	Coratina 79	0
876	Abunara	Corbella 645	0
877	Abunara	Craputea	0
878	Abunara	Crastu	0
879	Abunara	Cuoricino	0
880	Abunara	Doebli	0.1284
881	Abunara	Dokkar	0
882	Abunara	Dolce Agogia 65	0
883	Abunara	Domat	0.1382
884	Abunara	Empeltre	0
885	Abunara	Faresana	0.0732
886	Abunara	Fasolina	0
887	Abunara	Fasolona	0
888	Abunara	Figueretes	0
889	Abunara	Fishomi	0.114
890	Abunara	Forastera de Tortosa	0.0557
891	Abunara	Frantoio 80	0
892	Abunara	Gargna	0
893	Abunara	Gatuno	0.2047
894	Abunara	Gemlik	0.2672
895	Abunara	Gentile di Chieti	0
896	Abunara	Gordal Sevillana	0.5206
897	Abunara	Grappolo	0
898	Abunara	Grosal de Cieza	0.1948
899	Abunara	Grossa di Spagna	0.1403
900	Abunara	Hojiblanca	0.1651
901	Abunara	Intosso	0.1007
902	Abunara	Itrana 68	0.1688
903	Abunara	Izmir Sofralik	0.2875
904	Abunara	Jabali	0.1135
905	Abunara	Jabaluna	0.1898
906	Abunara	Joanenca	0
907	Abunara	Kalamon	0.1766
908	Abunara	Kato Drys	0.0922
909	Abunara	Kelb et ter 145	0.044
910	Abunara	Kerkiras	0
911	Abunara	Khalkhali	0.07
912	Abunara	Khashabi	0.1306
913	Abunara	Kiraz	0.1122
914	Abunara	Kiti	0.0965
915	Abunara	Klon 14 1081	0
916	Abunara	Koroneiki	0
917	Abunara	Leccino 82	0
918	Abunara	Leccio Maremmano 1210	0
919	Abunara	Lechin de Sevilla	0
920	Abunara	Lentisca	0
921	Abunara	Llumeta	0
922	Abunara	Lucques	0.0952
923	Abunara	Lumiaro	0.3332
924	Abunara	Maarri	0.1278
925	Abunara	Mahati	0.1289
926	Abunara	Maiatica di Ferrandina	0.1576
927	Abunara	Majhol 1013	0.0964
928	Abunara	Majhol 152	0.0127
929	Abunara	Majorca	0.2686
930	Abunara	Manzanilla Cacerena	0.1923
931	Abunara	Manzanilla de Almeria	0.1392
932	Abunara	Manzanilla de Ayora	0
933	Abunara	Manzanilla de Sevilla 21	0.1171
934	Abunara	Manzanillera de Huercal Overa	0
935	Abunara	Manzanillo de Santis	0.252
936	Abunara	Mari	0.0473
937	Abunara	Marsaline	0.1534
938	Abunara	Masabi	0.1414
939	Abunara	Mastoidis	0
940	Abunara	Mavreya	0
941	Abunara	Maurino 84	0
942	Abunara	Menya	0
943	Abunara	Mixani	0.139
944	Abunara	Mollar de Cieza	0.2563
945	Abunara	Moraiolo 78	0
946	Abunara	Morchiaio	0
947	Abunara	Moresca	0.3395
948	Abunara	Morrut	0
949	Abunara	Myrtolia	0
950	Abunara	Nasitana	0
951	Abunara	Nevadillo Blanco de Lucena	0.1813
952	Abunara	Nocellara del Belice 1267	0.4612
953	Abunara	Nocellara Etnea	0.0178
954	Abunara	Nostrale di Rigali	0.3953
955	Abunara	Nostrana di Brisighella	0.2614
956	Abunara	Hojiblanca de Navarres	0.4083
957	Abunara	Ocal 427	0.2563
958	Abunara	Ogliarola del Bradano	0
959	Abunara	Ogliarola del Vulture	0.0098
960	Abunara	Olivastra Seggianese	0
961	Abunara	Oliviere	0.0252
962	Abunara	Olivo di Mandanici	0
963	Abunara	Ordib	0.0674
964	Abunara	Palomar	0.0565
965	Abunara	Passulunara	0.1944
966	Abunara	Pendolino 87	0
967	Abunara	Piantone di Mogliano	0.1182
968	Abunara	Picholine du langue d'oc 70	0.0231
969	Abunara	Picholine marocaine	0.0898
970	Abunara	Pico Limon	0.1946
971	Abunara	Picual 9	0.1163
972	Abunara	Picudo	0.1455
973	Abunara	Pidicuddara	0.1394
974	Abunara	Pinonera	0
975	Abunara	Pisciottana	0
976	Abunara	Raio	0
977	Abunara	Ravece	0.163
978	Abunara	Redondilla de Logronoo	0.4825
979	Abunara	Rossellino	0
980	Abunara	Rossello	0
981	Abunara	Safrawi 1116	0.0643
982	Abunara	Salicino	0.0337
983	Abunara	San Francesco	0
984	Abunara	Sant'Agostino 71	0.2748
985	Abunara	Santa Martinenga	0.0533
986	Abunara	Selvatico	0.0683
987	Abunara	Semidana	0.1458
988	Abunara	Safrawi	0
989	Abunara	Shengeh	0.0412
990	Abunara	Sivigliana da Olio	0
991	Abunara	Temprano	0.021
992	Abunara	Toffahi 1000	0.0897
993	Abunara	Toffahi 721	0.0747
994	Abunara	Tonda Iblea	0.3191
995	Abunara	Ulliri I Kuq	0
996	Abunara	Uovo di Piccione 75	0.2621
997	Abunara	Uslu	0.1528
998	Abunara	Valanolia	0.2684
999	Abunara	Verdella	0
1000	Abunara	Verdial de Badajoz 877	0.1346
1001	Abunara	Verdial de Velez Malaga 1 51	0.0026
1002	Abunara	Verdial de Velez Malaga 883	0.0007
1003	Abunara	Yun Celebi	0.0692
1004	Abunara	Zaity 788	0.0986
1005	Abunara	Zarzariega de Orcera	0.2027
1006	Adkam	Alameno de Cabra	0
1007	Adkam	Americano 1189	0
1008	Adkam	Arauco	0.0446
1009	Adkam	Arbequina	0
1010	Adkam	Arbosana	0
1011	Adkam	Ascolana Tenera 62	0.0572
1012	Adkam	Ayvalik	0.0569
1013	Adkam	Barnea	0
1014	Adkam	Barri	0.2629
1015	Adkam	Beladi	0.1249
1016	Adkam	Bianchera	0
1017	Adkam	Biancolilla	0.0066
1018	Adkam	Blanqueta	0.0025
1019	Adkam	Bolvino	0.0631
1020	Adkam	Borgiona	0
1021	Adkam	Bosana	0
1022	Adkam	Calatina	0
1023	Adkam	Canetera	0
1024	Adkam	Caninese	0
1025	Adkam	Canivano Negro	0
1026	Adkam	Carolea 736	0.1267
1027	Adkam	Carrasqueno de Elvas	0
1028	Adkam	Carrasqueno de Porcuna	0.0183
1029	Adkam	Cavalieri	0
1030	Adkam	Cerasuola	0
1031	Adkam	Cerezuela	0
1032	Adkam	Chalkidikis	0.1255
1033	Adkam	Changlot Real	0.0331
1034	Adkam	Chemlal de Kabilye	0
1035	Adkam	Chemlali	0
1036	Adkam	Chetoui	0
1037	Adkam	Cima di Melfi	0
1038	Adkam	Cipressino	0
1039	Adkam	Coratina 79	0
1040	Adkam	Corbella 645	0
1041	Adkam	Craputea	0
1042	Adkam	Crastu	0
1043	Adkam	Cuoricino	0.0235
1044	Adkam	Doebli	0.2013
1045	Adkam	Dokkar	0
1046	Adkam	Dolce Agogia 65	0
1047	Adkam	Domat	0.097
1048	Adkam	Empeltre	0.0199
1049	Adkam	Faresana	0.0103
1050	Adkam	Fasolina	0.0218
1051	Adkam	Fasolona	0.0285
1052	Adkam	Figueretes	0.0005
1053	Adkam	Fishomi	0.2827
1054	Adkam	Forastera de Tortosa	0
1055	Adkam	Frantoio 80	0
1056	Adkam	Gargna	0
1057	Adkam	Gatuno	0
1058	Adkam	Gemlik	0.0516
1059	Adkam	Gentile di Chieti	0
1060	Adkam	Gordal Sevillana	0.0342
1061	Adkam	Grappolo	0
1062	Adkam	Grosal de Cieza	0.0041
1063	Adkam	Grossa di Spagna	0.1566
1064	Adkam	Hojiblanca	0.0002
1065	Adkam	Intosso	0.0983
1066	Adkam	Itrana 68	0
1067	Adkam	Izmir Sofralik	0.0074
1068	Adkam	Jabali	0.2879
1069	Adkam	Jabaluna	0
1070	Adkam	Joanenca	0
1071	Adkam	Kalamon	0
1072	Adkam	Kato Drys	0.1727
1073	Adkam	Kelb et ter 145	0.2573
1074	Adkam	Kerkiras	0
1075	Adkam	Khalkhali	0.0902
1076	Adkam	Khashabi	0.2139
1077	Adkam	Kiraz	0.0398
1078	Adkam	Kiti	0
1079	Adkam	Klon 14 1081	0.0259
1080	Adkam	Koroneiki	0
1081	Adkam	Leccino 82	0
1082	Adkam	Leccio Maremmano 1210	0
1083	Adkam	Lechin de Sevilla	0
1084	Adkam	Lentisca	0
1085	Adkam	Llumeta	0
1086	Adkam	Lucques	0.0312
1087	Adkam	Lumiaro	0.0723
1088	Adkam	Maarri	0.1015
1089	Adkam	Mahati	0.4298
1090	Adkam	Maiatica di Ferrandina	0.0892
1091	Adkam	Majhol 1013	0.1666
1092	Adkam	Majhol 152	0.2218
1093	Adkam	Majorca	0.03
1094	Adkam	Manzanilla Cacerena	0
1095	Adkam	Manzanilla de Almeria	0
1096	Adkam	Manzanilla de Ayora	0
1097	Adkam	Manzanilla de Sevilla 21	0.0244
1098	Adkam	Manzanillera de Huercal Overa	0.0113
1099	Adkam	Manzanillo de Santis	0.0041
1100	Adkam	Mari	0.2409
1101	Adkam	Marsaline	0.0469
1102	Adkam	Masabi	0.1405
1103	Adkam	Mastoidis	0
1104	Adkam	Mavreya	0.0633
1105	Adkam	Maurino 84	0
1106	Adkam	Menya	0
1107	Adkam	Mixani	0.1235
1108	Adkam	Mollar de Cieza	0.0252
1109	Adkam	Moraiolo 78	0
1110	Adkam	Morchiaio	0
1111	Adkam	Moresca	0.0025
1112	Adkam	Morrut	0
1113	Adkam	Myrtolia	0.0079
1114	Adkam	Nasitana	0.0223
1115	Adkam	Nevadillo Blanco de Lucena	0.0056
1116	Adkam	Nocellara del Belice 1267	0.0424
1117	Adkam	Nocellara Etnea	0
1118	Adkam	Nostrale di Rigali	0.0589
1119	Adkam	Nostrana di Brisighella	0
1120	Adkam	Hojiblanca de Navarres	0.0394
1121	Adkam	Ocal 427	0.0338
1122	Adkam	Ogliarola del Bradano	0
1123	Adkam	Ogliarola del Vulture	0
1124	Adkam	Olivastra Seggianese	0
1125	Adkam	Oliviere	0
1126	Adkam	Olivo di Mandanici	0
1127	Adkam	Ordib	0.3084
1128	Adkam	Palomar	0
1129	Adkam	Passulunara	0.0437
1130	Adkam	Pendolino 87	0
1131	Adkam	Piantone di Mogliano	0
1132	Adkam	Picholine du langue d'oc 70	0
1133	Adkam	Picholine marocaine	0.0183
1134	Adkam	Pico Limon	0
1135	Adkam	Picual 9	0.0226
1136	Adkam	Picudo	0
1137	Adkam	Pidicuddara	0.0077
1138	Adkam	Pinonera	0
1139	Adkam	Pisciottana	0
1140	Adkam	Raio	0
1141	Adkam	Ravece	0
1142	Adkam	Redondilla de Logronoo	0
1143	Adkam	Rossellino	0
1144	Adkam	Rossello	0
1145	Adkam	Safrawi 1116	0.1553
1146	Adkam	Salicino	0.0026
1147	Adkam	San Francesco	0.0049
1148	Adkam	Sant'Agostino 71	0.0561
1149	Adkam	Santa Martinenga	0
1150	Adkam	Selvatico	0
1151	Adkam	Semidana	0.0137
1152	Adkam	Safrawi	0.1809
1153	Adkam	Shengeh	0.2391
1154	Adkam	Sivigliana da Olio	0
1155	Adkam	Temprano	0
1156	Adkam	Toffahi 1000	0.1938
1157	Adkam	Toffahi 721	0.1685
1158	Adkam	Tonda Iblea	0
1159	Adkam	Ulliri I Kuq	0
1160	Adkam	Uovo di Piccione 75	0.1603
1161	Adkam	Uslu	0.028
1162	Adkam	Valanolia	0.0844
1163	Adkam	Verdella	0.0245
1164	Adkam	Verdial de Badajoz 877	0
1165	Adkam	Verdial de Velez Malaga 1 51	0
1166	Adkam	Verdial de Velez Malaga 883	0.0724
1167	Adkam	Yun Celebi	0.263
1168	Adkam	Zaity 788	0.1527
1169	Adkam	Zarzariega de Orcera	0.0204
1170	Alameno de Cabra	Americano 1189	0
1171	Alameno de Cabra	Arauco	0.3706
1172	Alameno de Cabra	Arbequina	0
1173	Alameno de Cabra	Arbosana	0
1174	Alameno de Cabra	Ascolana Tenera 62	0.1514
1175	Alameno de Cabra	Ayvalik	0
1176	Alameno de Cabra	Barnea	0.0226
1177	Alameno de Cabra	Barri	0.0004
1178	Alameno de Cabra	Beladi	0
1179	Alameno de Cabra	Bianchera	0.0372
1180	Alameno de Cabra	Biancolilla	0.0778
1181	Alameno de Cabra	Blanqueta	0
1182	Alameno de Cabra	Bolvino	0
1183	Alameno de Cabra	Borgiona	0.0638
1184	Alameno de Cabra	Bosana	0.0597
1185	Alameno de Cabra	Calatina	0.0466
1186	Alameno de Cabra	Canetera	0.0428
1187	Alameno de Cabra	Caninese	0
1188	Alameno de Cabra	Canivano Negro	0.326
1189	Alameno de Cabra	Carolea 736	0.0957
1190	Alameno de Cabra	Carrasqueno de Elvas	0.3582
1191	Alameno de Cabra	Carrasqueno de Porcuna	0.3084
1192	Alameno de Cabra	Cavalieri	0
1193	Alameno de Cabra	Cerasuola	0
1194	Alameno de Cabra	Cerezuela	0.254
1195	Alameno de Cabra	Chalkidikis	0.0436
1196	Alameno de Cabra	Changlot Real	0.0595
1197	Alameno de Cabra	Chemlal de Kabilye	0.0014
1198	Alameno de Cabra	Chemlali	0
1199	Alameno de Cabra	Chetoui	0
1200	Alameno de Cabra	Cima di Melfi	0
1201	Alameno de Cabra	Cipressino	0
1202	Alameno de Cabra	Coratina 79	0.0082
1203	Alameno de Cabra	Corbella 645	0.0157
1204	Alameno de Cabra	Craputea	0
1205	Alameno de Cabra	Crastu	0
1206	Alameno de Cabra	Cuoricino	0
1207	Alameno de Cabra	Doebli	0
1208	Alameno de Cabra	Dokkar	0
1209	Alameno de Cabra	Dolce Agogia 65	0
1210	Alameno de Cabra	Domat	0
1211	Alameno de Cabra	Empeltre	0
1212	Alameno de Cabra	Faresana	0.1034
1213	Alameno de Cabra	Fasolina	0
1214	Alameno de Cabra	Fasolona	0
1215	Alameno de Cabra	Figueretes	0.0057
1216	Alameno de Cabra	Fishomi	0
1217	Alameno de Cabra	Forastera de Tortosa	0
1218	Alameno de Cabra	Frantoio 80	0
1219	Alameno de Cabra	Gargna	0.0954
1220	Alameno de Cabra	Gatuno	0.2647
1221	Alameno de Cabra	Gemlik	0.0784
1222	Alameno de Cabra	Gentile di Chieti	0
1223	Alameno de Cabra	Gordal Sevillana	0.3783
1224	Alameno de Cabra	Grappolo	0
1225	Alameno de Cabra	Grosal de Cieza	0.4499
1226	Alameno de Cabra	Grossa di Spagna	0.0327
1227	Alameno de Cabra	Hojiblanca	0.3875
1228	Alameno de Cabra	Intosso	0.0263
1229	Alameno de Cabra	Itrana 68	0.123
1230	Alameno de Cabra	Izmir Sofralik	0.1157
1231	Alameno de Cabra	Jabali	0
1232	Alameno de Cabra	Jabaluna	0.2628
1233	Alameno de Cabra	Joanenca	0
1234	Alameno de Cabra	Kalamon	0.0854
1235	Alameno de Cabra	Kato Drys	0
1236	Alameno de Cabra	Kelb et ter 145	0.015
1237	Alameno de Cabra	Kerkiras	0
1238	Alameno de Cabra	Khalkhali	0.0548
1239	Alameno de Cabra	Khashabi	0
1240	Alameno de Cabra	Kiraz	0.044
1241	Alameno de Cabra	Kiti	0.2645
1242	Alameno de Cabra	Klon 14 1081	0
1243	Alameno de Cabra	Koroneiki	0
1244	Alameno de Cabra	Leccino 82	0
1245	Alameno de Cabra	Leccio Maremmano 1210	0
1246	Alameno de Cabra	Lechin de Sevilla	0.1713
1247	Alameno de Cabra	Lentisca	0.1623
1248	Alameno de Cabra	Llumeta	0
1249	Alameno de Cabra	Lucques	0
1250	Alameno de Cabra	Lumiaro	0.0263
1251	Alameno de Cabra	Maarri	0
1252	Alameno de Cabra	Mahati	0
1253	Alameno de Cabra	Maiatica di Ferrandina	0
1254	Alameno de Cabra	Majhol 1013	0
1255	Alameno de Cabra	Majhol 152	0
1256	Alameno de Cabra	Majorca	0.1212
1257	Alameno de Cabra	Manzanilla Cacerena	0.3119
1258	Alameno de Cabra	Manzanilla de Almeria	0.2801
1259	Alameno de Cabra	Manzanilla de Ayora	0
1260	Alameno de Cabra	Manzanilla de Sevilla 21	0.388
1261	Alameno de Cabra	Manzanillera de Huercal Overa	0.1101
1262	Alameno de Cabra	Manzanillo de Santis	0.3393
1263	Alameno de Cabra	Mari	0.0055
1264	Alameno de Cabra	Marsaline	0
1265	Alameno de Cabra	Masabi	0.0086
1266	Alameno de Cabra	Mastoidis	0
1267	Alameno de Cabra	Mavreya	0
1268	Alameno de Cabra	Maurino 84	0
1269	Alameno de Cabra	Menya	0
1270	Alameno de Cabra	Mixani	0
1271	Alameno de Cabra	Mollar de Cieza	0.2776
1272	Alameno de Cabra	Moraiolo 78	0
1273	Alameno de Cabra	Morchiaio	0
1274	Alameno de Cabra	Moresca	0.1116
1275	Alameno de Cabra	Morrut	0
1276	Alameno de Cabra	Myrtolia	0
1277	Alameno de Cabra	Nasitana	0.0256
1278	Alameno de Cabra	Nevadillo Blanco de Lucena	0.4435
1279	Alameno de Cabra	Nocellara del Belice 1267	0
1280	Alameno de Cabra	Nocellara Etnea	0.0418
1281	Alameno de Cabra	Nostrale di Rigali	0.0798
1282	Alameno de Cabra	Nostrana di Brisighella	0.1158
1283	Alameno de Cabra	Hojiblanca de Navarres	0.169
1284	Alameno de Cabra	Ocal 427	0.3425
1285	Alameno de Cabra	Ogliarola del Bradano	0
1286	Alameno de Cabra	Ogliarola del Vulture	0
1287	Alameno de Cabra	Olivastra Seggianese	0
1288	Alameno de Cabra	Oliviere	0.0571
1289	Alameno de Cabra	Olivo di Mandanici	0
1290	Alameno de Cabra	Ordib	0
1291	Alameno de Cabra	Palomar	0
1292	Alameno de Cabra	Passulunara	0.021
1293	Alameno de Cabra	Pendolino 87	0
1294	Alameno de Cabra	Piantone di Mogliano	0.0838
1295	Alameno de Cabra	Picholine du langue d'oc 70	0.0566
1296	Alameno de Cabra	Picholine marocaine	0.3294
1297	Alameno de Cabra	Pico Limon	0.3333
1298	Alameno de Cabra	Picual 9	0.2269
1299	Alameno de Cabra	Picudo	0.3561
1300	Alameno de Cabra	Pidicuddara	0.0404
1301	Alameno de Cabra	Pinonera	0
1302	Alameno de Cabra	Pisciottana	0
1303	Alameno de Cabra	Raio	0
1304	Alameno de Cabra	Ravece	0.4384
1305	Alameno de Cabra	Redondilla de Logronoo	0.0695
1306	Alameno de Cabra	Rossellino	0.0211
1307	Alameno de Cabra	Rossello	0
1308	Alameno de Cabra	Safrawi 1116	0
1309	Alameno de Cabra	Salicino	0.0463
1310	Alameno de Cabra	San Francesco	0
1311	Alameno de Cabra	Sant'Agostino 71	0.0824
1312	Alameno de Cabra	Santa Martinenga	0.0428
1313	Alameno de Cabra	Selvatico	0
1314	Alameno de Cabra	Semidana	0.1307
1315	Alameno de Cabra	Safrawi	0
1316	Alameno de Cabra	Shengeh	0.005
1317	Alameno de Cabra	Sivigliana da Olio	0.0395
1318	Alameno de Cabra	Temprano	0.1223
1319	Alameno de Cabra	Toffahi 1000	0.0313
1320	Alameno de Cabra	Toffahi 721	0.023
1321	Alameno de Cabra	Tonda Iblea	0.1576
1322	Alameno de Cabra	Ulliri I Kuq	0
1323	Alameno de Cabra	Uovo di Piccione 75	0.0807
1324	Alameno de Cabra	Uslu	0.0374
1325	Alameno de Cabra	Valanolia	0
1326	Alameno de Cabra	Verdella	0.0099
1327	Alameno de Cabra	Verdial de Badajoz 877	0.3283
1328	Alameno de Cabra	Verdial de Velez Malaga 1 51	0.0137
1329	Alameno de Cabra	Verdial de Velez Malaga 883	0.2337
1330	Alameno de Cabra	Yun Celebi	0
1331	Alameno de Cabra	Zaity 788	0.0084
1332	Alameno de Cabra	Zarzariega de Orcera	0.3133
1333	Americano 1189	Arauco	0
1334	Americano 1189	Arbequina	0
1335	Americano 1189	Arbosana	0
1336	Americano 1189	Ascolana Tenera 62	0
1337	Americano 1189	Ayvalik	0
1338	Americano 1189	Barnea	0.0047
1339	Americano 1189	Barri	0
1340	Americano 1189	Beladi	0
1341	Americano 1189	Bianchera	0.0223
1342	Americano 1189	Biancolilla	0
1343	Americano 1189	Blanqueta	0.1157
1344	Americano 1189	Bolvino	0
1345	Americano 1189	Borgiona	0.0255
1346	Americano 1189	Bosana	0.0613
1347	Americano 1189	Calatina	0
1348	Americano 1189	Canetera	0.0098
1349	Americano 1189	Caninese	0.1773
1350	Americano 1189	Canivano Negro	0
1351	Americano 1189	Carolea 736	0
1352	Americano 1189	Carrasqueno de Elvas	0
1353	Americano 1189	Carrasqueno de Porcuna	0
1354	Americano 1189	Cavalieri	0.0388
1355	Americano 1189	Cerasuola	0.0249
1356	Americano 1189	Cerezuela	0
1357	Americano 1189	Chalkidikis	0
1358	Americano 1189	Changlot Real	0.015
1359	Americano 1189	Chemlal de Kabilye	0.1413
1360	Americano 1189	Chemlali	0.0307
1361	Americano 1189	Chetoui	0.1066
1362	Americano 1189	Cima di Melfi	0.2337
1363	Americano 1189	Cipressino	0.0031
1364	Americano 1189	Coratina 79	0.259
1365	Americano 1189	Corbella 645	0.0798
1366	Americano 1189	Craputea	0.4543
1367	Americano 1189	Crastu	0
1368	Americano 1189	Cuoricino	0.0505
1369	Americano 1189	Doebli	0
1370	Americano 1189	Dokkar	0.1543
1371	Americano 1189	Dolce Agogia 65	0
1372	Americano 1189	Domat	0
1373	Americano 1189	Empeltre	0.0108
1374	Americano 1189	Faresana	0
1375	Americano 1189	Fasolina	0.0615
1376	Americano 1189	Fasolona	0.016
1377	Americano 1189	Figueretes	0
1378	Americano 1189	Fishomi	0
1379	Americano 1189	Forastera de Tortosa	0.0327
1380	Americano 1189	Frantoio 80	0.5159
1381	Americano 1189	Gargna	0.0201
1382	Americano 1189	Gatuno	0
1383	Americano 1189	Gemlik	0
1384	Americano 1189	Gentile di Chieti	0.0373
1385	Americano 1189	Gordal Sevillana	0
1386	Americano 1189	Grappolo	0.4809
1387	Americano 1189	Grosal de Cieza	0
1388	Americano 1189	Grossa di Spagna	0
1389	Americano 1189	Hojiblanca	0
1390	Americano 1189	Intosso	0
1391	Americano 1189	Itrana 68	0.0597
1392	Americano 1189	Izmir Sofralik	0
1393	Americano 1189	Jabali	0
1394	Americano 1189	Jabaluna	0
1395	Americano 1189	Joanenca	0.1005
1396	Americano 1189	Kalamon	0.0022
1397	Americano 1189	Kato Drys	0
1398	Americano 1189	Kelb et ter 145	0
1399	Americano 1189	Kerkiras	0.1729
1400	Americano 1189	Khalkhali	0
1401	Americano 1189	Khashabi	0
1402	Americano 1189	Kiraz	0
1403	Americano 1189	Kiti	0
1404	Americano 1189	Klon 14 1081	0.0165
1405	Americano 1189	Koroneiki	0.1445
1406	Americano 1189	Leccino 82	0.4819
1407	Americano 1189	Leccio Maremmano 1210	0.047
1408	Americano 1189	Lechin de Sevilla	0.0857
1409	Americano 1189	Lentisca	0.068
1410	Americano 1189	Llumeta	0.0274
1411	Americano 1189	Lucques	0
1412	Americano 1189	Lumiaro	0
1413	Americano 1189	Maarri	0
1414	Americano 1189	Mahati	0.0202
1415	Americano 1189	Maiatica di Ferrandina	0
1416	Americano 1189	Majhol 1013	0
1417	Americano 1189	Majhol 152	0
1418	Americano 1189	Majorca	0
1419	Americano 1189	Manzanilla Cacerena	0.0277
1420	Americano 1189	Manzanilla de Almeria	0
1421	Americano 1189	Manzanilla de Ayora	0.0758
1422	Americano 1189	Manzanilla de Sevilla 21	0
1423	Americano 1189	Manzanillera de Huercal Overa	0.0213
1424	Americano 1189	Manzanillo de Santis	0
1425	Americano 1189	Mari	0
1426	Americano 1189	Marsaline	0
1427	Americano 1189	Masabi	0
1428	Americano 1189	Mastoidis	0.0447
1429	Americano 1189	Mavreya	0.0507
1430	Americano 1189	Maurino 84	0.2413
1431	Americano 1189	Menya	0.1075
1432	Americano 1189	Mixani	0
1433	Americano 1189	Mollar de Cieza	0.0549
1434	Americano 1189	Moraiolo 78	0.1531
1435	Americano 1189	Morchiaio	0.1319
1436	Americano 1189	Moresca	0
1437	Americano 1189	Morrut	0
1438	Americano 1189	Myrtolia	0.0394
1439	Americano 1189	Nasitana	0.0238
1440	Americano 1189	Nevadillo Blanco de Lucena	0
1441	Americano 1189	Nocellara del Belice 1267	0
1442	Americano 1189	Nocellara Etnea	0.0166
1443	Americano 1189	Nostrale di Rigali	0
1444	Americano 1189	Nostrana di Brisighella	0
1445	Americano 1189	Hojiblanca de Navarres	0
1446	Americano 1189	Ocal 427	0.0163
1447	Americano 1189	Ogliarola del Bradano	0.1445
1448	Americano 1189	Ogliarola del Vulture	0.0964
1449	Americano 1189	Olivastra Seggianese	0.0564
1450	Americano 1189	Oliviere	0.0538
1451	Americano 1189	Olivo di Mandanici	0.1634
1452	Americano 1189	Ordib	0
1453	Americano 1189	Palomar	0.0616
1454	Americano 1189	Passulunara	0
1455	Americano 1189	Pendolino 87	0.4526
1456	Americano 1189	Piantone di Mogliano	0.005
1457	Americano 1189	Picholine du langue d'oc 70	0.0016
1458	Americano 1189	Picholine marocaine	0.0144
1459	Americano 1189	Pico Limon	0.0104
1460	Americano 1189	Picual 9	0.0085
1461	Americano 1189	Picudo	0
1462	Americano 1189	Pidicuddara	0.0234
1463	Americano 1189	Pinonera	0.0769
1464	Americano 1189	Pisciottana	0.0679
1465	Americano 1189	Raio	0
1466	Americano 1189	Ravece	0
1467	Americano 1189	Redondilla de Logronoo	0
1468	Americano 1189	Rossellino	0.0956
1469	Americano 1189	Rossello	0.0297
1470	Americano 1189	Safrawi 1116	0
1471	Americano 1189	Salicino	0.1212
1472	Americano 1189	San Francesco	0.0688
1473	Americano 1189	Sant'Agostino 71	0
1474	Americano 1189	Santa Martinenga	0
1475	Americano 1189	Selvatico	0.116
1476	Americano 1189	Semidana	0
1477	Americano 1189	Safrawi	0
1478	Americano 1189	Shengeh	0
1479	Americano 1189	Sivigliana da Olio	0.1126
1480	Americano 1189	Temprano	0.0572
1481	Americano 1189	Toffahi 1000	0
1482	Americano 1189	Toffahi 721	0
1483	Americano 1189	Tonda Iblea	0
1484	Americano 1189	Ulliri I Kuq	0.0132
1485	Americano 1189	Uovo di Piccione 75	0
1486	Americano 1189	Uslu	0
1487	Americano 1189	Valanolia	0
1488	Americano 1189	Verdella	0.0044
1489	Americano 1189	Verdial de Badajoz 877	0
1490	Americano 1189	Verdial de Velez Malaga 1 51	0.0281
1491	Americano 1189	Verdial de Velez Malaga 883	0
1492	Americano 1189	Yun Celebi	0
1493	Americano 1189	Zaity 788	0
1494	Americano 1189	Zarzariega de Orcera	0.0108
1495	Arauco	Arbequina	0
1496	Arauco	Arbosana	0.0031
1497	Arauco	Ascolana Tenera 62	0.0739
1498	Arauco	Ayvalik	0
1499	Arauco	Barnea	0
1500	Arauco	Barri	0.0205
1501	Arauco	Beladi	0.0649
1502	Arauco	Bianchera	0
1503	Arauco	Biancolilla	0.023
1504	Arauco	Blanqueta	0
1505	Arauco	Bolvino	0
1506	Arauco	Borgiona	0
1507	Arauco	Bosana	0.0583
1508	Arauco	Calatina	0.0551
1509	Arauco	Canetera	0
1510	Arauco	Caninese	0
1511	Arauco	Canivano Negro	0.2949
1512	Arauco	Carolea 736	0.0676
1513	Arauco	Carrasqueno de Elvas	0.3507
1514	Arauco	Carrasqueno de Porcuna	0.4107
1515	Arauco	Cavalieri	0
1516	Arauco	Cerasuola	0
1517	Arauco	Cerezuela	0.3043
1518	Arauco	Chalkidikis	0.1203
1519	Arauco	Changlot Real	0.1547
1520	Arauco	Chemlal de Kabilye	0.0114
1521	Arauco	Chemlali	0.0007
1522	Arauco	Chetoui	0
1523	Arauco	Cima di Melfi	0
1524	Arauco	Cipressino	0
1525	Arauco	Coratina 79	0
1526	Arauco	Corbella 645	0.0205
1527	Arauco	Craputea	0
1528	Arauco	Crastu	0.0092
1529	Arauco	Cuoricino	0
1530	Arauco	Doebli	0.0311
1531	Arauco	Dokkar	0
1532	Arauco	Dolce Agogia 65	0
1533	Arauco	Domat	0
1534	Arauco	Empeltre	0
1535	Arauco	Faresana	0.0535
1536	Arauco	Fasolina	0
1537	Arauco	Fasolona	0
1538	Arauco	Figueretes	0
1539	Arauco	Fishomi	0
1540	Arauco	Forastera de Tortosa	0.0079
1541	Arauco	Frantoio 80	0
1542	Arauco	Gargna	0.0726
1543	Arauco	Gatuno	0.4682
1544	Arauco	Gemlik	0.0856
1545	Arauco	Gentile di Chieti	0
1546	Arauco	Gordal Sevillana	0.3603
1547	Arauco	Grappolo	0
1548	Arauco	Grosal de Cieza	0.2284
1549	Arauco	Grossa di Spagna	0.0435
1550	Arauco	Hojiblanca	0.3305
1551	Arauco	Intosso	0.014
1552	Arauco	Itrana 68	0.0994
1553	Arauco	Izmir Sofralik	0.1057
1554	Arauco	Jabali	0.0441
1555	Arauco	Jabaluna	0.2646
1556	Arauco	Joanenca	0
1557	Arauco	Kalamon	0.0574
1558	Arauco	Kato Drys	0.0599
1559	Arauco	Kelb et ter 145	0.0271
1560	Arauco	Kerkiras	0
1561	Arauco	Khalkhali	0
1562	Arauco	Khashabi	0.0261
1563	Arauco	Kiraz	0
1564	Arauco	Kiti	0.2783
1565	Arauco	Klon 14 1081	0
1566	Arauco	Koroneiki	0
1567	Arauco	Leccino 82	0
1568	Arauco	Leccio Maremmano 1210	0.0026
1569	Arauco	Lechin de Sevilla	0.0953
1570	Arauco	Lentisca	0.0652
1571	Arauco	Llumeta	0
1572	Arauco	Lucques	0.013
1573	Arauco	Lumiaro	0.1601
1574	Arauco	Maarri	0
1575	Arauco	Mahati	0
1576	Arauco	Maiatica di Ferrandina	0
1577	Arauco	Majhol 1013	0.0711
1578	Arauco	Majhol 152	0
1579	Arauco	Majorca	0.0519
1580	Arauco	Manzanilla Cacerena	0.3135
1581	Arauco	Manzanilla de Almeria	0.3069
1582	Arauco	Manzanilla de Ayora	0
1583	Arauco	Manzanilla de Sevilla 21	0.3819
1584	Arauco	Manzanillera de Huercal Overa	0.0869
1585	Arauco	Manzanillo de Santis	0.3809
1586	Arauco	Mari	0
1587	Arauco	Marsaline	0
1588	Arauco	Masabi	0
1589	Arauco	Mastoidis	0
1590	Arauco	Mavreya	0
1591	Arauco	Maurino 84	0
1592	Arauco	Menya	0
1593	Arauco	Mixani	0
1594	Arauco	Mollar de Cieza	0.2306
1595	Arauco	Moraiolo 78	0.0096
1596	Arauco	Morchiaio	0
1597	Arauco	Moresca	0.056
1598	Arauco	Morrut	0
1599	Arauco	Myrtolia	0
1600	Arauco	Nasitana	0
1601	Arauco	Nevadillo Blanco de Lucena	0.2158
1602	Arauco	Nocellara del Belice 1267	0.0679
1603	Arauco	Nocellara Etnea	0.0355
1604	Arauco	Nostrale di Rigali	0.1077
1605	Arauco	Nostrana di Brisighella	0.052
1606	Arauco	Hojiblanca de Navarres	0.1469
1607	Arauco	Ocal 427	0.3561
1608	Arauco	Ogliarola del Bradano	0
1609	Arauco	Ogliarola del Vulture	0
1610	Arauco	Olivastra Seggianese	0
1611	Arauco	Oliviere	0
1612	Arauco	Olivo di Mandanici	0
1613	Arauco	Ordib	0
1614	Arauco	Palomar	0
1615	Arauco	Passulunara	0.0649
1616	Arauco	Pendolino 87	0
1617	Arauco	Piantone di Mogliano	0.0115
1618	Arauco	Picholine du langue d'oc 70	0.1373
1619	Arauco	Picholine marocaine	0.3217
1620	Arauco	Pico Limon	0.3394
1621	Arauco	Picual 9	0.3288
1622	Arauco	Picudo	0.2964
1623	Arauco	Pidicuddara	0.0326
1624	Arauco	Pinonera	0
1625	Arauco	Pisciottana	0
1626	Arauco	Raio	0
1627	Arauco	Ravece	0.334
1628	Arauco	Redondilla de Logronoo	0.1127
1629	Arauco	Rossellino	0.0171
1630	Arauco	Rossello	0.0342
1631	Arauco	Safrawi 1116	0.0018
1632	Arauco	Salicino	0.0308
1633	Arauco	San Francesco	0.0313
1634	Arauco	Sant'Agostino 71	0.0437
1635	Arauco	Santa Martinenga	0.0814
1636	Arauco	Selvatico	0
1637	Arauco	Semidana	0.141
1638	Arauco	Safrawi	0
1639	Arauco	Shengeh	0
1640	Arauco	Sivigliana da Olio	0.002
1641	Arauco	Temprano	0.1096
1642	Arauco	Toffahi 1000	0
1643	Arauco	Toffahi 721	0.0144
1644	Arauco	Tonda Iblea	0.1906
1645	Arauco	Ulliri I Kuq	0
1646	Arauco	Uovo di Piccione 75	0.0905
1647	Arauco	Uslu	0
1648	Arauco	Valanolia	0
1649	Arauco	Verdella	0
1650	Arauco	Verdial de Badajoz 877	0.3843
1651	Arauco	Verdial de Velez Malaga 1 51	0.0026
1652	Arauco	Verdial de Velez Malaga 883	0.2448
1653	Arauco	Yun Celebi	0
1654	Arauco	Zaity 788	0.0431
1655	Arauco	Zarzariega de Orcera	0.2673
1656	Arbequina	Arbosana	0.5193
1657	Arbequina	Ascolana Tenera 62	0
1658	Arbequina	Ayvalik	0.1294
1659	Arbequina	Barnea	0.0756
1660	Arbequina	Barri	0
1661	Arbequina	Beladi	0
1662	Arbequina	Bianchera	0.0103
1663	Arbequina	Biancolilla	0
1664	Arbequina	Blanqueta	0.2553
1665	Arbequina	Bolvino	0.0472
1666	Arbequina	Borgiona	0
1667	Arbequina	Bosana	0.1714
1668	Arbequina	Calatina	0.0203
1669	Arbequina	Canetera	0.0623
1670	Arbequina	Caninese	0.2209
1671	Arbequina	Canivano Negro	0
1672	Arbequina	Carolea 736	0
1673	Arbequina	Carrasqueno de Elvas	0
1674	Arbequina	Carrasqueno de Porcuna	0
1675	Arbequina	Cavalieri	0.0705
1676	Arbequina	Cerasuola	0.1187
1677	Arbequina	Cerezuela	0
1678	Arbequina	Chalkidikis	0
1679	Arbequina	Changlot Real	0.0254
1680	Arbequina	Chemlal de Kabilye	0.1483
1681	Arbequina	Chemlali	0.1473
1682	Arbequina	Chetoui	0.2631
1683	Arbequina	Cima di Melfi	0.1151
1684	Arbequina	Cipressino	0.1147
1685	Arbequina	Coratina 79	0.0951
1686	Arbequina	Corbella 645	0.0454
1687	Arbequina	Craputea	0.0046
1688	Arbequina	Crastu	0.0067
1689	Arbequina	Cuoricino	0.2149
1690	Arbequina	Doebli	0
1691	Arbequina	Dokkar	0.2698
1692	Arbequina	Dolce Agogia 65	0.1804
1693	Arbequina	Domat	0
1694	Arbequina	Empeltre	0.1532
1695	Arbequina	Faresana	0.0091
1696	Arbequina	Fasolina	0.1357
1697	Arbequina	Fasolona	0.0795
1698	Arbequina	Figueretes	0.0302
1699	Arbequina	Fishomi	0
1700	Arbequina	Forastera de Tortosa	0
1701	Arbequina	Frantoio 80	0.1846
1702	Arbequina	Gargna	0
1703	Arbequina	Gatuno	0
1704	Arbequina	Gemlik	0
1705	Arbequina	Gentile di Chieti	0.1763
1706	Arbequina	Gordal Sevillana	0
1707	Arbequina	Grappolo	0.0524
1708	Arbequina	Grosal de Cieza	0
1709	Arbequina	Grossa di Spagna	0
1710	Arbequina	Hojiblanca	0
1711	Arbequina	Intosso	0
1712	Arbequina	Itrana 68	0
1713	Arbequina	Izmir Sofralik	0
1714	Arbequina	Jabali	0
1715	Arbequina	Jabaluna	0
1716	Arbequina	Joanenca	0.2521
1717	Arbequina	Kalamon	0
1718	Arbequina	Kato Drys	0
1719	Arbequina	Kelb et ter 145	0
1720	Arbequina	Kerkiras	0.3059
1721	Arbequina	Khalkhali	0
1722	Arbequina	Khashabi	0
1723	Arbequina	Kiraz	0
1724	Arbequina	Kiti	0
1725	Arbequina	Klon 14 1081	0.0764
1726	Arbequina	Koroneiki	0.2039
1727	Arbequina	Leccino 82	0.0395
1728	Arbequina	Leccio Maremmano 1210	0.3043
1729	Arbequina	Lechin de Sevilla	0.0324
1730	Arbequina	Lentisca	0
1731	Arbequina	Llumeta	0.1257
1732	Arbequina	Lucques	0
1733	Arbequina	Lumiaro	0
1734	Arbequina	Maarri	0
1735	Arbequina	Mahati	0
1736	Arbequina	Maiatica di Ferrandina	0.0821
1737	Arbequina	Majhol 1013	0
1738	Arbequina	Majhol 152	0
1739	Arbequina	Majorca	0
1740	Arbequina	Manzanilla Cacerena	0
1741	Arbequina	Manzanilla de Almeria	0
1742	Arbequina	Manzanilla de Ayora	0.0638
1743	Arbequina	Manzanilla de Sevilla 21	0
1744	Arbequina	Manzanillera de Huercal Overa	0.1524
1745	Arbequina	Manzanillo de Santis	0
1746	Arbequina	Mari	0
1747	Arbequina	Marsaline	0
1748	Arbequina	Masabi	0
1749	Arbequina	Mastoidis	0.2165
1750	Arbequina	Mavreya	0.1438
1751	Arbequina	Maurino 84	0.0352
1752	Arbequina	Menya	0.1684
1753	Arbequina	Mixani	0.1
1754	Arbequina	Mollar de Cieza	0
1755	Arbequina	Moraiolo 78	0.2147
1756	Arbequina	Morchiaio	0.1088
1757	Arbequina	Moresca	0
1758	Arbequina	Morrut	0.1
1759	Arbequina	Myrtolia	0.2318
1760	Arbequina	Nasitana	0.0198
1761	Arbequina	Nevadillo Blanco de Lucena	0
1762	Arbequina	Nocellara del Belice 1267	0
1763	Arbequina	Nocellara Etnea	0.0719
1764	Arbequina	Nostrale di Rigali	0
1765	Arbequina	Nostrana di Brisighella	0
1766	Arbequina	Hojiblanca de Navarres	0
1767	Arbequina	Ocal 427	0
1768	Arbequina	Ogliarola del Bradano	0.2603
1769	Arbequina	Ogliarola del Vulture	0.1185
1770	Arbequina	Olivastra Seggianese	0.269
1771	Arbequina	Oliviere	0
1772	Arbequina	Olivo di Mandanici	0.1789
1773	Arbequina	Ordib	0
1774	Arbequina	Palomar	0.1238
1775	Arbequina	Passulunara	0
1776	Arbequina	Pendolino 87	0.0478
1777	Arbequina	Piantone di Mogliano	0
1778	Arbequina	Picholine du langue d'oc 70	0
1779	Arbequina	Picholine marocaine	0
1780	Arbequina	Pico Limon	0
1781	Arbequina	Picual 9	0
1782	Arbequina	Picudo	0
1783	Arbequina	Pidicuddara	0.1026
1784	Arbequina	Pinonera	0.1561
1785	Arbequina	Pisciottana	0.0395
1786	Arbequina	Raio	0.1294
1787	Arbequina	Ravece	0
1788	Arbequina	Redondilla de Logronoo	0
1789	Arbequina	Rossellino	0.1423
1790	Arbequina	Rossello	0.2329
1791	Arbequina	Safrawi 1116	0
1792	Arbequina	Salicino	0
1793	Arbequina	San Francesco	0.0631
1794	Arbequina	Sant'Agostino 71	0
1795	Arbequina	Santa Martinenga	0
1796	Arbequina	Selvatico	0.0642
1797	Arbequina	Semidana	0
1798	Arbequina	Safrawi	0
1799	Arbequina	Shengeh	0
1800	Arbequina	Sivigliana da Olio	0.1699
1801	Arbequina	Temprano	0.016
1802	Arbequina	Toffahi 1000	0
1803	Arbequina	Toffahi 721	0
1804	Arbequina	Tonda Iblea	0
1805	Arbequina	Ulliri I Kuq	0.1476
1806	Arbequina	Uovo di Piccione 75	0
1807	Arbequina	Uslu	0
1808	Arbequina	Valanolia	0
1809	Arbequina	Verdella	0
1810	Arbequina	Verdial de Badajoz 877	0
1811	Arbequina	Verdial de Velez Malaga 1 51	0.1124
1812	Arbequina	Verdial de Velez Malaga 883	0
1813	Arbequina	Yun Celebi	0
1814	Arbequina	Zaity 788	0
1815	Arbequina	Zarzariega de Orcera	0
1816	Arbosana	Ascolana Tenera 62	0
1817	Arbosana	Ayvalik	0.0184
1818	Arbosana	Barnea	0.067
1819	Arbosana	Barri	0
1820	Arbosana	Beladi	0
1821	Arbosana	Bianchera	0.0727
1822	Arbosana	Biancolilla	0
1823	Arbosana	Blanqueta	0.1476
1824	Arbosana	Bolvino	0.0115
1825	Arbosana	Borgiona	0
1826	Arbosana	Bosana	0.0885
1827	Arbosana	Calatina	0.0162
1828	Arbosana	Canetera	0.0889
1829	Arbosana	Caninese	0.1575
1830	Arbosana	Canivano Negro	0
1831	Arbosana	Carolea 736	0
1832	Arbosana	Carrasqueno de Elvas	0.0001
1833	Arbosana	Carrasqueno de Porcuna	0
1834	Arbosana	Cavalieri	0
1835	Arbosana	Cerasuola	0.0378
1836	Arbosana	Cerezuela	0
1837	Arbosana	Chalkidikis	0
1838	Arbosana	Changlot Real	0
1839	Arbosana	Chemlal de Kabilye	0.1341
1840	Arbosana	Chemlali	0.1095
1841	Arbosana	Chetoui	0.1721
1842	Arbosana	Cima di Melfi	0.0812
1843	Arbosana	Cipressino	0.0702
1844	Arbosana	Coratina 79	0.119
1845	Arbosana	Corbella 645	0
1846	Arbosana	Craputea	0.0106
1847	Arbosana	Crastu	0
1848	Arbosana	Cuoricino	0.1573
1849	Arbosana	Doebli	0
1850	Arbosana	Dokkar	0.1823
1851	Arbosana	Dolce Agogia 65	0.1259
1852	Arbosana	Domat	0
1853	Arbosana	Empeltre	0
1854	Arbosana	Faresana	0.0143
1855	Arbosana	Fasolina	0.1446
1856	Arbosana	Fasolona	0.0624
1857	Arbosana	Figueretes	0.0254
1858	Arbosana	Fishomi	0
1859	Arbosana	Forastera de Tortosa	0.0141
1860	Arbosana	Frantoio 80	0.1494
1861	Arbosana	Gargna	0.0032
1862	Arbosana	Gatuno	0
1863	Arbosana	Gemlik	0
1864	Arbosana	Gentile di Chieti	0.126
1865	Arbosana	Gordal Sevillana	0
1866	Arbosana	Grappolo	0.074
1867	Arbosana	Grosal de Cieza	0
1868	Arbosana	Grossa di Spagna	0
1869	Arbosana	Hojiblanca	0
1870	Arbosana	Intosso	0
1871	Arbosana	Itrana 68	0
1872	Arbosana	Izmir Sofralik	0
1873	Arbosana	Jabali	0
1874	Arbosana	Jabaluna	0
1875	Arbosana	Joanenca	0.2068
1876	Arbosana	Kalamon	0.0096
1877	Arbosana	Kato Drys	0
1878	Arbosana	Kelb et ter 145	0
1879	Arbosana	Kerkiras	0.2631
1880	Arbosana	Khalkhali	0
1881	Arbosana	Khashabi	0
1882	Arbosana	Kiraz	0
1883	Arbosana	Kiti	0
1884	Arbosana	Klon 14 1081	0.0754
1885	Arbosana	Koroneiki	0.1357
1886	Arbosana	Leccino 82	0.0261
1887	Arbosana	Leccio Maremmano 1210	0.1102
1888	Arbosana	Lechin de Sevilla	0.0044
1889	Arbosana	Lentisca	0.0519
1890	Arbosana	Llumeta	0.0037
1891	Arbosana	Lucques	0
1892	Arbosana	Lumiaro	0.0116
1893	Arbosana	Maarri	0
1894	Arbosana	Mahati	0
1895	Arbosana	Maiatica di Ferrandina	0
1896	Arbosana	Majhol 1013	0
1897	Arbosana	Majhol 152	0
1898	Arbosana	Majorca	0
1899	Arbosana	Manzanilla Cacerena	0
1900	Arbosana	Manzanilla de Almeria	0
1901	Arbosana	Manzanilla de Ayora	0.1286
1902	Arbosana	Manzanilla de Sevilla 21	0
1903	Arbosana	Manzanillera de Huercal Overa	0.113
1904	Arbosana	Manzanillo de Santis	0
1905	Arbosana	Mari	0
1906	Arbosana	Marsaline	0
1907	Arbosana	Masabi	0
1908	Arbosana	Mastoidis	0.1601
1909	Arbosana	Mavreya	0.0769
1910	Arbosana	Maurino 84	0.0465
1911	Arbosana	Menya	0.152
1912	Arbosana	Mixani	0.0114
1913	Arbosana	Mollar de Cieza	0
1914	Arbosana	Moraiolo 78	0.0692
1915	Arbosana	Morchiaio	0.089
1916	Arbosana	Moresca	0
1917	Arbosana	Morrut	0.0588
1918	Arbosana	Myrtolia	0.0787
1919	Arbosana	Nasitana	0.0065
1920	Arbosana	Nevadillo Blanco de Lucena	0
1921	Arbosana	Nocellara del Belice 1267	0
1922	Arbosana	Nocellara Etnea	0.112
1923	Arbosana	Nostrale di Rigali	0
1924	Arbosana	Nostrana di Brisighella	0
1925	Arbosana	Hojiblanca de Navarres	0
1926	Arbosana	Ocal 427	0
1927	Arbosana	Ogliarola del Bradano	0.1278
1928	Arbosana	Ogliarola del Vulture	0.1161
1929	Arbosana	Olivastra Seggianese	0.1754
1930	Arbosana	Oliviere	0.032
1931	Arbosana	Olivo di Mandanici	0.1746
1932	Arbosana	Ordib	0
1933	Arbosana	Palomar	0.1341
1934	Arbosana	Passulunara	0
1935	Arbosana	Pendolino 87	0.0789
1936	Arbosana	Piantone di Mogliano	0.0102
1937	Arbosana	Picholine du langue d'oc 70	0
1938	Arbosana	Picholine marocaine	0
1939	Arbosana	Pico Limon	0
1940	Arbosana	Picual 9	0
1941	Arbosana	Picudo	0
1942	Arbosana	Pidicuddara	0.1221
1943	Arbosana	Pinonera	0.1743
1944	Arbosana	Pisciottana	0.0263
1945	Arbosana	Raio	0.0536
1946	Arbosana	Ravece	0
1947	Arbosana	Redondilla de Logronoo	0
1948	Arbosana	Rossellino	0.1317
1949	Arbosana	Rossello	0.1699
1950	Arbosana	Safrawi 1116	0
1951	Arbosana	Salicino	0
1952	Arbosana	San Francesco	0.0854
1953	Arbosana	Sant'Agostino 71	0
1954	Arbosana	Santa Martinenga	0.0086
1955	Arbosana	Selvatico	0.0469
1956	Arbosana	Semidana	0.0045
1957	Arbosana	Safrawi	0
1958	Arbosana	Shengeh	0
1959	Arbosana	Sivigliana da Olio	0.1003
1960	Arbosana	Temprano	0
1961	Arbosana	Toffahi 1000	0
1962	Arbosana	Toffahi 721	0
1963	Arbosana	Tonda Iblea	0
1964	Arbosana	Ulliri I Kuq	0.0573
1965	Arbosana	Uovo di Piccione 75	0
1966	Arbosana	Uslu	0
1967	Arbosana	Valanolia	0
1968	Arbosana	Verdella	0
1969	Arbosana	Verdial de Badajoz 877	0
1970	Arbosana	Verdial de Velez Malaga 1 51	0.048
1971	Arbosana	Verdial de Velez Malaga 883	0
1972	Arbosana	Yun Celebi	0
1973	Arbosana	Zaity 788	0
1974	Arbosana	Zarzariega de Orcera	0
1975	Ascolana Tenera 62	Ayvalik	0
1976	Ascolana Tenera 62	Barnea	0.024
1977	Ascolana Tenera 62	Barri	0.0144
1978	Ascolana Tenera 62	Beladi	0.0592
1979	Ascolana Tenera 62	Bianchera	0.11
1980	Ascolana Tenera 62	Biancolilla	0.0469
1981	Ascolana Tenera 62	Blanqueta	0
1982	Ascolana Tenera 62	Bolvino	0
1983	Ascolana Tenera 62	Borgiona	0.3182
1984	Ascolana Tenera 62	Bosana	0
1985	Ascolana Tenera 62	Calatina	0.071
1986	Ascolana Tenera 62	Canetera	0
1987	Ascolana Tenera 62	Caninese	0
1988	Ascolana Tenera 62	Canivano Negro	0.1598
1989	Ascolana Tenera 62	Carolea 736	0.2509
1990	Ascolana Tenera 62	Carrasqueno de Elvas	0.0841
1991	Ascolana Tenera 62	Carrasqueno de Porcuna	0.1128
1992	Ascolana Tenera 62	Cavalieri	0.024
1993	Ascolana Tenera 62	Cerasuola	0
1994	Ascolana Tenera 62	Cerezuela	0.0881
1995	Ascolana Tenera 62	Chalkidikis	0.1828
1996	Ascolana Tenera 62	Changlot Real	0
1997	Ascolana Tenera 62	Chemlal de Kabilye	0
1998	Ascolana Tenera 62	Chemlali	0.055
[truncated: 12,537 more rows]
