# Supplementary material for: Genealogical tracing of Olea europaea species and pedigree relationships of var. europaea using chloroplast and nuclear markers
Source: BMC Plant Biol. 2023 Sep 26;23:452. doi: 10.1186/s12870-023-04440-3 (PMC10521521; doi:10.1186/s12870-023-04440-3)
Supplement: Supplementary file 5 — Supplementary Material 5 [file 12870_2023_4440_MOESM5_ESM.xlsx]

## Sheet: Sheet1
Supplementary Table S5. Coancestry results of the two main founders (cvs. Gordal Sevillana and Safrawi) and their level of kinship with 171 olive cultivars.
Founder Gordal Sevillana						Founder Safrawi
	Dyad	ID2	ID1	trioML			Dyad	ID1	ID2	trioML
Fullsib	896	Gordal Sevillana	Abunara	0.5206		Fullsib	14386	Safrawi	Toffahi 1000	0.5728
	8638	Gordal Sevillana	Tonda Iblea	0.5126			14242	Safrawi	Safrawi 1116	0.5526
	8591	Gordal Sevillana	Moresca	0.5125			10240	Safrawi	Khashabi	0.5491
	8640	Gordal Sevillana	Uovo di Piccione 75	0.5091			3343	Safrawi	Bolvino	0.5462
	8549	Gordal Sevillana	Jabaluna	0.5			12307	Safrawi	Masabi	0.5419
	8567	Gordal Sevillana	Lumiaro	0.5			2272	Safrawi	Ayvalik	0.5405
	8573	Gordal Sevillana	Majorca	0.5			12627	Safrawi	Mixani	0.5392
	8596	Gordal Sevillana	Nocellara del Belice	0.5			11437	Safrawi	Maiatica di Ferrandina	0.5382
	8600	Gordal Sevillana	Hojiblanca de Navarres	0.5			10147	Safrawi	Khalkhali	0.5367
	8609	Gordal Sevillana	Passulunara	0.5			9958	Safrawi	Kelb et Ter 145	0.5225
	8622	Gordal Sevillana	Redondilla de Logrono	0.5			12240	Safrawi	Marsaline	0.5171
	8628	Gordal Sevillana	Sant'Agostino 71	0.5			2737	Safrawi	Beladi	0.5063
	2023	Gordal Sevillana	Ascolana Tenera 62	0.5			14392	Safrawi	Valanolia	0.5
	4273	Gordal Sevillana	Carolea 736	0.5			6768	Safrawi	Doebli	0.4893
	5110	Gordal Sevillana	Chalkidikis	0.5			7258	Safrawi	Empeltre	0.4539
	8321	Gordal Sevillana	Gemlik	0.5		Halfsib	14397	Safrawi	Yun Celebi	0.4428
	8641	Gordal Sevillana	Uslu	0.491			657	Safrawi	Abou Kanani	0.43
	8601	Gordal Sevillana	Ocal 427	0.4687			14383	Safrawi	Shengeh	0.4115
	8613	Gordal Sevillana	Picholine Marocaine	0.4654			9862	Safrawi	Kato Drys	0.4107
	4556	Gordal Sevillana	Carrasqueno de Porcuna	0.4591			322	Safrawi	Abbadi Abou Gabra 842	0.4074
	8598	Gordal Sevillana	Nostrale di Rigali	0.4516			7848	Safrawi	Fishomi	0.4007
Halfsib	8595	Gordal Sevillana	Nevadillo Blanco de Lucena	0.4434			7015	Safrawi	Dolce Agogia 65	0.3992
	8649	Gordal Sevillana	Zarzariega de Orcera	0.4414			153	Safrawi	Abbadi	0.376
	8631	Gordal Sevillana	Semidana	0.4393			2583	Safrawi	Barri	0.3726
	8579	Gordal Sevillana	Manzanillo de Santisteban	0.4385			12172	Safrawi	Mari	0.3601
	8612	Gordal Sevillana	Picholine du Langue d'Oc 70	0.436			6643	Safrawi	Cuoricino	0.3575
	8599	Gordal Sevillana	Nostrana di Brisighella	0.4333			11515	Safrawi	Majhol 1013	0.3475
	8547	Gordal Sevillana	Izmir Sofralik	0.4315			490	Safrawi	Bent al Kadi	0.3425
	8616	Gordal Sevillana	Picudo	0.414			7137	Safrawi	Domat	0.3222
	8614	Gordal Sevillana	Pico Limon	0.4137			823	Safrawi	Abou Satl Mohazam	0.3149
	8575	Gordal Sevillana	Manzanilla de Almeria	0.4132			11278	Safrawi	Maarri	0.2921
	8621	Gordal Sevillana	Ravece	0.4104			4365	Safrawi	Carolea 736	0.2884
	8544	Gordal Sevillana	Hojiblanca	0.4086			8413	Safrawi	Gemlik	0.2836
	7286	Gordal Sevillana	Faresana	0.4047			13657	Safrawi	Ordib	0.2334
	8588	Gordal Sevillana	Mollar de Cieza	0.4039			7497	Safrawi	Fasolina	0.2291
	8542	Gordal Sevillana	Grosal de Cieza	0.3953			14112	Safrawi	Raio	0.2214
	8615	Gordal Sevillana	Picual 9	0.3949			11592	Safrawi	Majhol 152	0.2042
	8637	Gordal Sevillana	Toffahi 721	0.3889
	8577	Gordal Sevillana	Manzanilla de Sevilla 21	0.3877
	8543	Gordal Sevillana	Grossa di Spagna	0.3804
	1223	Gordal Sevillana	Alameno de Cabra	0.3783
	8551	Gordal Sevillana	Kalamon	0.3765
	8546	Gordal Sevillana	Itrana 68	0.3756
	8210	Gordal Sevillana	Gatuno	0.3703
	8545	Gordal Sevillana	Intosso	0.3674
	1546	Gordal Sevillana	Arauco	0.3603
	4973	Gordal Sevillana	Cerezuela	0.3576
	8644	Gordal Sevillana	Verdial de Badajoz 877	0.3375
	4415	Gordal Sevillana	Carrasqueno de Elvas	0.3361
	8611	Gordal Sevillana	Piantone di Mogliano	0.3209
	8557	Gordal Sevillana	Kiraz	0.3198
	8648	Gordal Sevillana	Zaity 788	0.3198
	8558	Gordal Sevillana	Kiti	0.3064
	8574	Gordal Sevillana	Manzanilla Cacerena	0.3036
	4130	Gordal Sevillana	Canivano Negro	0.2954
	2950	Gordal Sevillana	Biancolilla	0.2895
	8629	Gordal Sevillana	Santa Martinenga	0.2883
	3400	Gordal Sevillana	Borgiona	0.2743
	8635	Gordal Sevillana	Temprano	0.2499
	8568	Gordal Sevillana	Maarri	0.2469
	8563	Gordal Sevillana	Lechin de Sevilla	0.2396
	8646	Gordal Sevillana	Verdial de Velez Malaga 883	0.2381
	8556	Gordal Sevillana	Khashabi	0.2125
