# Supplementary material for: Genealogical tracing of Olea europaea species and pedigree relationships of var. europaea using chloroplast and nuclear markers
Source: BMC Plant Biol. 2023 Sep 26;23:452. doi: 10.1186/s12870-023-04440-3 (PMC10521521; doi:10.1186/s12870-023-04440-3)
Supplement: Supplementary file 6 — Supplementary Material 6 [file 12870_2023_4440_MOESM6_ESM.xlsx]

## Sheet: Sheet1
Supplementary Table S6. Parentage analysis performed by Cervus software. The most probable trios were selected basing on Trio loci mismatches and positive Trio LOD score. In bold were reported the two main funders identified in the present work.
Offspring ID	Loci typed	First parent non-exclusion probability	Parent pair non-exclusion probability	First candidate ID	Loci typed	Pair loci compared	Pair loci mismatching	Pair LOD score	Second candidate ID	Loci typed	Pair loci compared	Pair loci mismatching	Pair LOD score	Trio loci compared	Trio loci mismatching	Trio LOD score
Fasolona	1040	5.84573e-30	1.13098e-130	Faresana	1040	1040	0	102.332	Fasolina	1038	1038	0	136.323	1040	0	310.614
Ascolana Tenera 62	1040	1.55841e-21	1.14296e-108	Gordal Sevillana	1039	1039	0	54.769	Morchiaio	1040	1040	0	51.9872	1040	0	227.171
Valanolia	1040	2.55705e-23	4.23875e-89	Nocellara del Belice 1267	1040	1040	0	91.4492	Safrawi	1040	1040	0	65.9264	1040	0	236.507
Semidana	1040	1.07947e-22	7.39946e-109	Bosana	1040	1040	1	68.3517	Gordal Sevillana	1039	1039	0	39.5253	1040	1	226.368
Marsaline	1040	1.10995e-21	1.47263e-95	Nocellara del Belice 1267	1040	1040	0	85.5155	Safrawi	1040	1040	1	78.9275	1040	1	258.015
Maarri	1039	9.44666e-30	2.75994e-99	Beladi	1038	1037	1	105.482	Zaity 788	1038	1038	0	148.749	1039	1	316.494
Domat	1023	1.68765e-32	3.71248e-106	Ayvalik	1040	1023	11	55.939	Intosso	1006	994	0	136.521	1023	11	246.217
Pidicuddara	1038	3.05698e-27	2.36701e-129	Chetoui	1040	1038	12	44.7696	Nocellara del Belice 1267	1040	1038	0	60.7896	1038	12	192.075
Borgiona	1040	9.43835e-31	1.02048e-131	Gordal Sevillana	1039	1039	10	-10.9644	Morchiaio	1040	1040	12	45.2824	1040	14	186.512
Nostrana di Brisighella	1038	9.87833e-28	2.12624e-115	Gordal Sevillana	1039	1037	11	30.9868	Morchiaio	1040	1038	14	-37.8407	1038	15	132.229
Piantone di Mogliano	1015	1.06302e-28	2.23446e-124	Gordal Sevillana	1039	1014	10	0.806005	Morchiaio	1040	1015	12	19.8217	1015	15	162.554
Cima di Melfi	1039	5.52247e-38	3.81804e-210	Coratina 79	1039	1039	7	263.272	Frantoio 80	1040	1039	0	204.557	1039	27	290.098
Safrawi	1040	1.11563e-22	6.30594e-90	Kelb et Ter 145	1039	1039	1	93.4995	Maiatica di Ferrandina	1039	1039	0	88.7139	1040	27	138.794
Beladi	1038	6.85315e-27	1.45541e-94	Kato Drys	1036	1035	0	153.466	Safrawi	1040	1038	1	90.0318	1038	27	182.217
San Francesco	1040	2.74106e-30	2.05831e-141	Faresana	1040	1040	0	76.7509	Frantoio 80	1040	1040	19	-17.8622	1040	28	100.397
Khashabi	1040	2.65027e-24	4.44132e-94	Gordal Sevillana	1039	1039	22	-53.9642	Safrawi	1040	1040	0	107.754	1040	28	118.737
Gordal Sevillana	1039	3.73087e-22	2.36684e-94	Uovo di Piccione 75	1039	1038	0	81.9331	Uslu	1040	1039	1	76.1802	1039	28	121.777
Sant'Agostino 71	1040	3.44845e-20	1.40035e-96	Bolvino	1040	1040	12	-12.9016	Gordal Sevillana	1039	1039	0	67.8847	1040	31	104.805
Doebli	1039	4.4005e-25	9.13299e-87	Khashabi	1040	1039	9	74.7834	Safrawi	1040	1039	1	80.5522	1039	31	96.9435
Mixani	1040	8.00141e-26	8.4776e-97	Maiatica di Ferrandina	1039	1039	9	102.312	Safrawi	1040	1040	1	93.4264	1040	31	149.087
Mahati	1038	7.64042e-32	1.12898e-104	Abbadi Abou Gabra 842	1036	1035	0	136.229	Abou Kanani	1040	1038	0	128.547	1038	32	184.048
Kato Drys	1036	5.38885e-32	3.40788e-102	Beladi	1038	1035	0	153.466	Majhol 1013	1040	1036	16	48.006	1036	32	183.05
Nocellara del Belice 1267	1040	2.21034e-21	6.80174e-96	Marsaline	1040	1040	0	85.5155	Hojiblanca de Navarres	1040	1040	10	65.7009	1040	32	114.487
Masabi	1040	4.13456e-27	4.05603e-93	Safrawi	1040	1040	1	103.187	Toffahi 1000	1039	1039	9	105.524	1040	34	136.347
Carolea 736	1040	6.22516e-19	9.65775e-89	Gordal Sevillana	1039	1039	0	64.2967	Safrawi	1040	1040	14	-15.0753	1040	35	80.6025
Kelb et Ter 145	1039	4.24624e-24	5.57998e-91	Gordal Sevillana	1039	1038	29	-83.1345	Safrawi	1040	1039	1	93.4995	1039	35	73.5542
Myrtolia	1040	2.03337e-27	7.71552e-124	Ayvalik	1040	1040	15	-14.34	Koroneiki	1040	1040	0	112.212	1040	38	82.7358
Khalkhali	1040	9.10469e-24	3.98602e-97	Gordal Sevillana	1039	1039	22	-68.7682	Safrawi	1040	1040	0	101.455	1040	38	72.2029
Abbadi Abou Gabra 842	1036	3.69517e-27	2.59037e-95	Mahati	1038	1035	0	136.229	Toffahi 1000	1039	1035	5	51.1322	1036	38	130.464
Redondilla de Logrono	1040	4.73354e-19	5.32988e-91	Gordal Sevillana	1039	1039	0	54.9813	Maiatica di Ferrandina	1039	1039	18	-21.7474	1040	39	61.0007
Tonda Iblea	1040	6.48039e-20	1.68962e-89	Gordal Sevillana	1039	1039	0	74.3368	Maiatica di Ferrandina	1039	1039	16	-42.3944	1040	39	49.1441
Abou Kanani	1040	8.95515e-26	9.10494e-98	Mahati	1038	1038	0	128.547	Safrawi	1040	1040	14	31.0973	1040	39	132.255
Passalunara	1040	4.11979e-21	2.43277e-88	Biancolilla	1039	1039	0	96.6921	Lumiaro	1040	1040	12	41.3775	1040	40	74.35
Lumiaro	1040	2.61115e-20	6.05895e-87	Ayvalik	1040	1040	20	-47.5303	Gordal Sevillana	1039	1039	0	59.3127	1040	41	30.2936
Toffahi 1000	1039	2.05466e-23	3.16465e-90	Barri	1038	1037	0	101.33	Masabi	1040	1039	9	105.524	1039	41	120.53
Manzanillo de Santisteban	1040	2.85014e-19	2.88537e-101	Ocal 427	1040	1040	7	63.9555	Picual 9	1040	1040	3	58.0882	1040	41	36.1305
Bolvino	1040	4.09316e-24	1.83718e-98	Hojiblanca de Navarres	1040	1040	23	-50.542	Safrawi	1040	1040	0	97.2071	1040	41	63.0713
Moresca	1040	6.28559e-20	3.78823e-92	Ayvalik	1040	1040	14	-30.7279	Gordal Sevillana	1039	1039	1	70.7954	1040	42	49.7482
Picual 9	1040	2.25613e-17	5.44349e-113	Manzanillo de Santisteban	1040	1040	3	58.0882	Verdial de Velez Malaga 883	1038	1038	0	127.253	1040	44	99.6551
Uovo di Piccione 75	1039	3.91455e-21	4.12423e-93	Gordal Sevillana	1039	1038	0	81.9331	Safrawi	1040	1039	20	-55.0309	1039	45	35.3525
Majorca	1040	1.19743e-21	7.37815e-98	Ayvalik	1040	1040	19	-38.9781	Gordal Sevillana	1039	1039	0	59.7279	1040	46	33.0294
Zarzariega de Orcera	1040	1.13827e-19	4.46516e-102	Hojiblanca	1040	1040	7	62.4734	Picholine Marocaine	1040	1040	9	39.1753	1040	46	30.0662
Ocal 427	1040	6.03114e-19	3.46953e-105	Carrasqueno de Elvas	1040	1040	8	70.6901	Carrasqueno de Porcuna	1038	1038	8	46.0859	1040	47	31.3311
Chalkidikis	1040	7.98577e-21	5.59809e-92	Ayvalik	1040	1040	22	-67.5082	Gordal Sevillana	1039	1039	0	70.9715	1040	47	8.51169
Abbadi	1040	3.16538e-33	9.13358e-105	Kelb et Ter 145	1039	1039	18	17.3691	Mahati	1038	1038	0	151.106	1040	47	116.924
Frantoio 80	1040	8.92044e-25	8.13636e-190	Americano 1189	1038	1038	0	157.95	Coratina 79	1039	1039	0	207.48	1040	48	163.589
Picholine Marocaine	1040	2.30577e-19	4.14845e-106	Manzanilla de Sevilla 21	1040	1040	8	58.7301	Ocal 427	1040	1040	9	56.7163	1040	48	37.6051
Uslu	1040	7.91986e-25	1.10912e-98	Carolea 736	1040	1040	13	-2.74061	Kiraz	1040	1040	0	115.939	1040	49	42.8374
Maiatica di Ferrandina	1039	3.38787e-24	2.59874e-95	Mixani	1040	1039	9	102.312	Safrawi	1040	1039	0	88.7139	1039	49	79.4012
Americano 1189	1038	1.12346e-33	1.13636e-168	Frantoio 80	1040	1038	0	157.95	Pendolino 87	1040	1038	12	97.7543	1038	50	92.2808
Gemlik	1040	1.74948e-20	2.84154e-94	Gordal Sevillana	1039	1039	0	49.7852	Safrawi	1040	1040	14	-17.3211	1040	50	13.0979
